# Supplementary material for: Resting-State Quantitative Electroencephalography Reveals Increased Neurophysiologic Connectivity in Depression
Source: PLoS One. 2012 Feb 24;7(2):e32508. doi: 10.1371/journal.pone.0032508 (PMC3286480; doi:10.1371/journal.pone.0032508)
Supplement: Table S1 — Supplementary data on mean differences in connection strength between MDD and control subjects across frequency bands. The rows of the table correspond to the connections (edges) between nodes. For each frequency band, the columns report the following measures: the Pearson correlation between edge coherence and MDD status; the Student t-test statistic and p-value; the fold change defined as mean value in MDD cases divided by the mean value in controls; the mean value in the first group (i.e., MDD cases) and the corresponding standard error; and, the value for the Kruskal Wallis test, which is a non-parametric group comparison test that does not assume normality. The q-value represents the expected False Discovery Rate (FDR), controlled with the local FDR method/algorithm [111]. (XLS) [file pone.0032508.s001.xls]

## Sheet: TableEdgevsMDD-2.csv
ID.band1	corPearson.band1	t.Student.1.vs.2.band1	pvalueStudent.1.vs.2.band1	FoldChange.1.vs.2.band1	meanFirstGroup.band1	meanSecondGroup.band1	SE.FirstGroup.band1	SE.SecondGroup.band1	AreaUnderROC.band1	stat.Kruskal.band1	stat.Kruskal.signed.band1	pvaluekruskal.band1	q.Student.band1	q.kruskal.band1	nPresentSamples.band1	corPearson.band2	t.Student.1.vs.2.band2	pvalueStudent.1.vs.2.band2	FoldChange.1.vs.2.band2	meanFirstGroup.band2	meanSecondGroup.band2	SE.FirstGroup.band2	SE.SecondGroup.band2	AreaUnderROC.band2	stat.Kruskal.band2	stat.Kruskal.signed.band2	pvaluekruskal.band2	q.Student.band2	q.kruskal.band2	nPresentSamples.band2	corPearson.band3	t.Student.1.vs.2.band3	pvalueStudent.1.vs.2.band3	FoldChange.1.vs.2.band3	meanFirstGroup.band3	meanSecondGroup.band3	SE.FirstGroup.band3	SE.SecondGroup.band3	AreaUnderROC.band3	stat.Kruskal.band3	stat.Kruskal.signed.band3	pvaluekruskal.band3	q.Student.band3	q.kruskal.band3	nPresentSamples.band3	corPearson.band4	t.Student.1.vs.2.band4	pvalueStudent.1.vs.2.band4	FoldChange.1.vs.2.band4
fp1fpz.fp1af1	0.108673	1.15224	0.254925	-1.19919	0.120645	0.144676	0.00773894	0.0193671	0.576207	1.94325	-1.94325	0.163316	0.29959	0.314469	158	-0.0187028	-0.239391	0.811591	1.02554	0.124727	0.121622	0.00649805	0.0112284	0.491354	0.0249898	-0.0249898	0.874393	0.339235	0.375739	158	-0.224511	-4.21589	4.46892e-05	1.42798	0.152678	0.106919	0.00853557	0.00670455	0.356662	6.8842	-6.8842	0.00869609	0.000317515	0.0434359	158	0.0516932	0.670671	0.504868	-1.07888
fp1fpz.af1fpz	-0.324536	-5.79739	6.13514e-08	1.89676	0.297843	0.157027	0.0173873	0.0169607	0.258122	19.6455	-19.6455	9.32218e-06	1.05034e-05	0.00342004	158	-0.405724	-7.46646	1.89236e-11	2.08594	0.375694	0.180108	0.0186496	0.0183953	0.207615	28.7323	-28.7323	8.31073e-08	5.23878e-09	3.61945e-05	158	-0.465443	-8.79711	2.09145e-14	2.40636	0.457273	0.190027	0.0214866	0.0214755	0.17818	34.9327	-34.9327	3.41308e-09	3.12053e-12	7.0304e-07	158	-0.388571	-6.76725	9.15493e-10	1.98749
fp1fpz.f7fp1	-0.0322236	-0.400654	0.690116	1.04645	0.117033	0.111838	0.00622963	0.0113724	0.476629	0.182358	-0.182358	0.669355	0.48	0.566133	158	0.119802	1.30421	0.19821	-1.12902	0.109926	0.124108	0.00421138	0.0100258	0.566554	1.48218	-1.48218	0.223434	0.133401	0.157331	158	0.0851929	0.976458	0.3333	-1.09263	0.11695	0.127784	0.00469671	0.0100514	0.531208	0.325759	-0.325759	0.568167	0.267571	0.411845	158	-0.0281539	-0.355444	0.72349	1.03526
fp1fpz.f7f3	-0.0505654	-0.641248	0.523762	1.06313	0.0951074	0.0894595	0.00434765	0.00765997	0.462801	0.461813	-0.461813	0.496778	0.417286	0.493605	158	0.00268445	0.0343049	0.972744	-1.00323	0.111909	0.11227	0.0052629	0.00911872	0.503605	0.00431656	-0.00431656	0.947616	0.381241	0.393611	158	-0.178739	-3.25867	0.00142309	1.31863	0.139917	0.106108	0.00797161	0.00664058	0.41418	2.46663	-2.46663	0.116287	0.00735803	0.191709	158	-0.0890335	-1.13134	0.262343	1.10596
fp1fpz.f3af1	-0.174936	-2.76974	0.00677684	1.27993	0.12443	0.0972162	0.006376	0.0074755	0.381209	4.70952	-4.70952	0.0299961	0.0481076	0.173275	158	-0.138605	-1.88767	0.063339	1.19968	0.142017	0.118378	0.00674185	0.0105526	0.405739	2.9811	-2.9811	0.0842417	0.0646194	0.0919514	158	-0.138248	-1.94528	0.0556269	1.19511	0.165603	0.138568	0.00781599	0.0114921	0.410274	2.69744	-2.69744	0.100509	0.102829	0.174958	158	-0.138419	-1.94793	0.0553013	1.13603
fp1fpz.af1fz	-0.053854	-0.814588	0.417558	1.06598	0.091876	0.0861892	0.00435504	0.00545633	0.494934	0.00853572	-0.00853572	0.926389	0.373436	0.646984	158	-0.0416525	-0.515696	0.608	1.05096	0.113248	0.107757	0.00508191	0.00935715	0.46268	0.46459	-0.46459	0.495487	0.279753	0.259054	158	-0.274483	-4.9709	2.18459e-06	1.56274	0.148207	0.0948378	0.00796646	0.0071974	0.302466	13.0854	-13.0854	0.000297599	1.96694e-05	0.00296019	158	-0.113285	-1.3571	0.180231	1.10569
fp1fpz.f7fc5	-0.1349	-1.85769	0.0674516	1.18593	0.0948099	0.0799459	0.00437545	0.00669901	0.385135	4.38549	-4.38549	0.0362461	0.154397	0.184248	158	-0.220043	-3.55381	0.000593144	1.29851	0.116901	0.090027	0.00497194	0.00569765	0.359937	6.54389	-6.54389	0.0105245	0.00381874	0.0365091	158	-0.28841	-4.99656	2.25212e-06	1.6397	0.167471	0.102135	0.00915548	0.00933616	0.278126	16.5233	-16.5233	4.80556e-05	2.01041e-05	0.000625082	158	-0.185026	-2.70902	0.00830779	1.19275
fp1fpz.fc5f3	-0.156741	-2.18866	0.031917	1.19985	0.0949504	0.0791351	0.00400791	0.00601264	0.386486	4.28295	-4.28295	0.0384964	0.104953	0.18649	158	-0.0109697	-0.14524	0.884966	1.01374	0.105702	0.10427	0.00517675	0.00839291	0.499214	0.000206539	-0.000206539	0.988534	0.360298	0.402545	158	-0.174063	-3.02436	0.00306063	1.25295	0.127124	0.101459	0.0061661	0.00583013	0.398787	3.42176	-3.42176	0.0643424	0.0134879	0.138654	158	-0.018953	-0.277125	0.782399	1.02003
fp1fpz.f3fc1	-0.0499791	-0.668291	0.506252	1.05631	0.0873884	0.0827297	0.00370316	0.00590613	0.476857	0.177158	-0.177158	0.673827	0.409929	0.566899	158	-0.12959	-1.65778	0.102481	1.19097	0.112595	0.0945405	0.00538738	0.00946493	0.386981	4.27426	-4.27426	0.0386939	0.0857126	0.0629973	158	-0.252011	-4.49299	1.62752e-05	1.57053	0.157223	0.100108	0.00932898	0.00863515	0.322849	10.4822	-10.4822	0.00120531	0.000124988	0.00903023	158	-0.147446	-1.65727	0.103607	1.16544
fp1fpz.fc1fz	-0.0870046	-1.26487	0.20967	1.12927	0.109264	0.0967568	0.00584736	0.00797447	0.448796	0.872612	-0.872612	0.350233	0.268451	0.428954	158	-0.137869	-2.18318	0.03151	1.19814	0.131471	0.10973	0.00651143	0.00753487	0.415917	2.35849	-2.35849	0.124602	0.0420733	0.112474	158	-0.202248	-3.341	0.00116843	1.33935	0.173934	0.129865	0.00895916	0.00968088	0.362923	6.30414	-6.30414	0.0120457	0.00622243	0.0526134	158	-0.190715	-2.7318	0.00787908	1.19746
fp1fpz.t3f7	-0.177052	-2.67787	0.00892545	1.21137	0.0952727	0.0786486	0.00380208	0.00490743	0.390304	3.99077	-3.99077	0.0457502	0.0537128	0.190208	158	-0.254507	-4.02033	0.000122077	1.3535	0.102281	0.0755676	0.00420454	0.00514512	0.32064	10.6835	-10.6835	0.00108094	0.00135719	0.0131777	158	-0.277639	-4.74195	6.66267e-06	1.40293	0.130851	0.0932703	0.00547614	0.00572894	0.300496	13.2058	-13.2058	0.000279087	5.39434e-05	0.0028235	158	-0.26462	-4.67485	7.98989e-06	1.24762
fp1fpz.t3fc5	-0.103015	-1.57398	0.119111	1.12143	0.0869256	0.0775135	0.00375953	0.00465017	0.44983	0.827371	-0.827371	0.363034	0.200374	0.436436	158	-0.190837	-2.81401	0.00618578	1.26776	0.110124	0.0868649	0.00488402	0.00666815	0.34579	7.91143	-7.91143	0.00491235	0.0153331	0.0259998	158	-0.274089	-4.81317	4.61201e-06	1.48703	0.130818	0.087973	0.0063682	0.00621976	0.298964	13.4451	-13.4451	0.000245647	3.88462e-05	0.00250662	158	-0.233441	-4.50507	1.35302e-05	1.27597
fp1fpz.fc5c3	-0.089983	-0.996199	0.323903	1.09906	0.0933306	0.0849189	0.00337972	0.00773786	0.410678	2.65088	-2.65088	0.103492	0.334053	0.275862	158	-0.170653	-2.2161	0.0303613	1.22458	0.119182	0.0973243	0.00493918	0.00853724	0.362065	6.36646	-6.36646	0.0116297	0.041473	0.0375194	158	-0.329471	-6.90141	1.2345e-10	2.03994	0.188612	0.0924595	0.0119801	0.00711221	0.265128	18.5163	-18.5163	1.68456e-05	2.86523e-09	0.000273148	158	-0.230491	-3.55088	0.000630372	1.29792
fp1fpz.c3fc1	-0.0610114	-0.811502	0.419991	1.06548	0.0922645	0.0865946	0.00368185	0.00593805	0.453439	0.719089	-0.719089	0.396443	0.374773	0.448574	158	-0.185528	-2.32556	0.0235326	1.23414	0.108471	0.0878919	0.00419722	0.0077904	0.345385	7.99243	-7.99243	0.00469733	0.0349004	0.0258957	158	-0.176355	-2.65238	0.00959029	1.25587	0.13319	0.106054	0.00622226	0.00812117	0.371884	5.48753	-5.48753	0.0191526	0.0327409	0.07197	158	-0.170324	-2.4279	0.0176347	1.18097
fp1fpz.fc1cz	-0.187362	-2.47246	0.0161128	1.21385	0.0939917	0.0774324	0.00341518	0.00576134	0.359252	6.57566	-6.57566	0.0103383	0.0689633	0.122924	158	-0.231832	-4.05204	9.234e-05	1.35946	0.117942	0.0867568	0.00555034	0.00533156	0.336781	8.8866	-8.8866	0.00287271	0.00112779	0.0203433	158	-0.326824	-6.63937	5.35002e-10	2.01282	0.191	0.0948919	0.0120329	0.00804676	0.232751	23.9943	-23.9943	9.66207e-07	1.03476e-08	3.57401e-05	158	-0.250358	-4.44555	1.98147e-05	1.33429
fp1fpz.t3cp5	-0.20418	-3.08852	0.0027433	1.2764	0.0974545	0.0763514	0.00415689	0.00542284	0.356532	6.84168	-6.84168	0.00890553	0.029618	0.116204	158	-0.143063	-2.05777	0.0430628	1.1934	0.114727	0.0961351	0.00522489	0.00737113	0.411857	2.59736	-2.59736	0.107042	0.0519077	0.103482	158	-0.348225	-7.27714	1.62327e-11	2.11941	0.191893	0.0905405	0.0118469	0.00732294	0.235426	23.4744	-23.4744	1.26584e-06	6.20494e-10	4.36831e-05	158	-0.277681	-4.57048	1.4486e-05	1.38549
fp1fpz.cp5c3	-0.248012	-4.04206	0.00010715	1.29595	0.0897355	0.0692432	0.00334221	0.0038121	0.330551	9.51025	-9.51025	0.00204327	0.00535039	0.0677996	158	-0.113267	-1.48174	0.14334	1.13215	0.100364	0.0886486	0.00404671	0.00679209	0.411685	2.60402	-2.60402	0.106593	0.107085	0.103482	158	-0.281737	-4.80966	5.07713e-06	1.50375	0.128347	0.0853514	0.00616411	0.00647439	0.283307	15.6842	-15.6842	7.48469e-05	4.2085e-05	0.000886319	158	-0.187036	-3.16953	0.00198025	1.20455
fp1fpz.c3cp1	-0.195652	-3.02482	0.00327238	1.23976	0.0949256	0.0765676	0.00380418	0.00472892	0.371313	5.50705	-5.50705	0.01894	0.0335868	0.150123	158	-0.184692	-2.84442	0.00555327	1.27579	0.116959	0.0916757	0.0055597	0.00693525	0.362657	6.31482	-6.31482	0.0119733	0.0145952	0.0377865	158	-0.368437	-8.45257	2.61652e-14	2.33208	0.207744	0.0890811	0.0131419	0.0049369	0.202378	29.6652	-29.6652	5.13473e-08	3.41597e-12	4.34135e-06	158	-0.302991	-5.50925	2.05469e-07	1.48883
fp1fpz.cp1cz	-0.145173	-2.20779	0.029944	1.15419	0.087157	0.0755135	0.00327426	0.00413431	0.418358	2.20962	-2.20962	0.137153	0.10137	0.296634	158	-0.0950452	-1.24993	0.215842	1.09431	0.101091	0.0923784	0.00360332	0.00596679	0.439233	1.22466	-1.22466	0.268449	0.139787	0.174253	158	-0.26602	-5.37489	2.79941e-07	1.60531	0.157884	0.0983514	0.00935952	0.00592283	0.326815	10.009	-10.009	0.00155777	2.95333e-06	0.0110414	158	-0.310575	-5.89309	2.91317e-08	1.41595
fp1fpz.t3t5	-0.148328	-1.77348	0.0816715	1.18617	0.0936116	0.0789189	0.00369942	0.00741279	0.353378	7.14577	-7.14577	0.00751411	0.165751	0.11118	158	-0.112197	-1.35894	0.179563	1.12687	0.0926777	0.0822432	0.00352062	0.00682365	0.403556	3.09603	-3.09603	0.0784833	0.124379	0.0885574	158	-0.311329	-6.13875	7.55465e-09	1.63808	0.146851	0.0896486	0.0075322	0.00548602	0.262638	18.8183	-18.8183	1.43781e-05	1.21389e-07	0.000242114	158	-0.145378	-1.78268	0.079949	1.13388
fp1fpz.t5cp5	0.013619	0.166178	0.868598	-1.01535	0.0878678	0.0892162	0.00379593	0.00717186	0.502592	0.00223004	-0.00223004	0.962335	0.524458	0.654825	158	-0.19509	-3.18724	0.00192114	1.27228	0.0986529	0.0775405	0.0044467	0.00490963	0.369501	5.64303	-5.64303	0.0175249	0.00782127	0.0441175	158	-0.311289	-5.72735	7.265e-08	1.55606	0.13176	0.0846757	0.0061292	0.00547888	0.273727	17.1473	-17.1473	3.45906e-05	8.7216e-07	0.000487431	158	-0.236816	-3.85325	0.00021059	1.27052
fp1fpz.cp5p3	-0.114218	-1.36761	0.176936	1.12548	0.0900083	0.079973	0.00330626	0.00655074	0.408508	2.78609	-2.78609	0.0950859	0.24457	0.262418	158	-0.189107	-2.63722	0.0102921	1.24977	0.111298	0.0890541	0.00463443	0.00704713	0.363371	6.23244	-6.23244	0.0125431	0.0204004	0.0387425	158	-0.355997	-7.87993	5.5506e-13	2.26325	0.196107	0.0866486	0.0125655	0.00592143	0.22514	25.2787	-25.2787	4.96155e-07	3.62326e-11	2.1982e-05	158	-0.305467	-5.19254	1.06626e-06	1.44689
fp1fpz.p3cp1	-0.0761227	-1.11362	0.268795	1.0809	0.078438	0.0725676	0.00314601	0.0042298	0.469673	0.305024	-0.305024	0.58075	0.306541	0.532548	158	-0.147074	-2.00601	0.0488346	1.18173	0.0940909	0.0796216	0.00388474	0.0060775	0.384061	4.4721	-4.4721	0.0344525	0.0551646	0.0589751	158	-0.318952	-5.84836	4.23761e-08	1.57284	0.127273	0.0809189	0.00586678	0.0053293	0.251011	20.698	-20.698	5.37717e-06	5.26892e-07	0.000112792	158	-0.175086	-2.55217	0.0126898	1.16072
fp1fpz.cp1pz	-0.179407	-2.43621	0.0175148	1.20716	0.0905372	0.075	0.00338936	0.00540242	0.366112	5.96928	-5.96928	0.0145572	0.0708795	0.138189	158	-0.232455	-3.16626	0.00234006	1.27565	0.103397	0.0810541	0.00370774	0.00600387	0.336627	8.92358	-8.92358	0.00281513	0.00891496	0.0203433	158	-0.367784	-7.72136	1.37245e-12	1.83254	0.160372	0.0875135	0.00799504	0.00501164	0.203367	29.4432	-29.4432	5.758e-08	6.82587e-11	4.54376e-06	158	-0.211096	-3.63156	0.00042592	1.21738
fp1fpz.t5po7	0.045005	0.608239	0.545052	-1.04245	0.0828347	0.0863514	0.00311701	0.0048695	0.543547	0.6281	-0.6281	0.428053	0.423927	0.465215	158	-0.24204	-3.80967	0.000256796	1.33938	0.0954215	0.0712432	0.00401447	0.00491556	0.314311	11.5173	-11.5173	0.0006895	0.00226887	0.0103548	158	-0.35021	-7.77162	1.04939e-12	1.86038	0.149132	0.0801622	0.00807201	0.003688	0.227089	24.8895	-24.8895	6.07131e-07	5.76849e-11	2.4781e-05	158	-0.26004	-4.32234	3.66157e-05	1.27187
fp1fpz.po7p3	-0.0578522	-0.731498	0.46729	1.06609	0.0795537	0.0746216	0.00331245	0.00587269	0.462075	0.478733	-0.478733	0.488997	0.394925	0.490337	158	-0.215728	-3.41443	0.00095715	1.27686	0.0962479	0.0753784	0.00392411	0.00468615	0.351606	7.35554	-7.35554	0.00668563	0.00537115	0.0295604	158	-0.297194	-5.60928	1.12221e-07	1.55878	0.128157	0.0822162	0.00632707	0.00520065	0.280631	15.9952	-15.9952	6.35017e-05	1.27399e-06	0.00079181	158	-0.210604	-3.21976	0.00182521	1.21784
fp1fpz.p3po1	-0.166758	-2.41228	0.01827	1.2062	0.0876942	0.0727027	0.00360291	0.00506369	0.380631	4.73653	-4.73653	0.0295285	0.0726126	0.173088	158	-0.184489	-2.42024	0.018414	1.2161	0.0970248	0.0797838	0.0036056	0.00614381	0.352716	7.20111	-7.20111	0.00728587	0.030241	0.0306717	158	-0.289539	-5.49857	1.82716e-07	1.52118	0.146074	0.096027	0.00710252	0.00569198	0.302404	13.0412	-13.0412	0.000304713	1.98786e-06	0.00298158	158	-0.231003	-3.90491	0.00016604	1.23122
fp1fpz.po1pz	-0.182265	-2.61557	0.0107859	1.22507	0.0841322	0.0686757	0.00337802	0.00484877	0.372919	5.38241	-5.38241	0.0203408	0.0564295	0.151184	158	-0.202944	-2.90337	0.00487792	1.23983	0.0958017	0.0772703	0.00361419	0.00526086	0.356016	6.88485	-6.88485	0.00869293	0.0136102	0.0329209	158	-0.357478	-7.25445	2.0998e-11	1.78387	0.137165	0.0768919	0.00680462	0.00476738	0.21828	26.5333	-26.5333	2.59035e-07	6.85342e-10	1.33311e-05	158	-0.258159	-4.58479	1.13589e-05	1.30392
fp1fpz.po7o1	-0.0788301	-1.14502	0.25569	1.07224	0.0824463	0.0768919	0.00286774	0.00391248	0.45327	0.719153	-0.719153	0.396422	0.29959	0.448574	158	-0.189725	-2.79372	0.00655262	1.23434	0.0929421	0.0752973	0.00372641	0.00509944	0.369061	5.70143	-5.70143	0.0169511	0.0158661	0.0434366	158	-0.237881	-4.57375	1.02363e-05	1.42249	0.120066	0.0844054	0.00627796	0.00462359	0.354148	7.05793	-7.05793	0.00789149	8.16116e-05	0.04116	158	-0.165121	-2.58437	0.0113554	1.14568
fp1fpz.o1po1	-0.144927	-2.13536	0.0358126	1.17716	0.0894959	0.076027	0.00376154	0.00506319	0.41277	2.53842	-2.53842	0.111106	0.111263	0.280636	158	-0.148826	-2.06721	0.0423948	1.16495	0.0939835	0.0806757	0.00355151	0.00536926	0.400629	3.29399	-3.29399	0.0695339	0.0514009	0.0825152	158	-0.292827	-6.04809	1.05402e-08	1.60909	0.136686	0.0849459	0.00734404	0.00438739	0.296063	13.8546	-13.8546	0.000197512	1.50802e-07	0.00206895	158	-0.24406	-3.467	0.000899129	1.30999
fp1fpz.po1oz	-0.145959	-2.41702	0.0173723	1.18475	0.0869669	0.0734054	0.00386957	0.00406303	0.429955	1.63082	-1.63082	0.20159	0.0708134	0.337226	158	-0.310416	-5.41769	3.67028e-07	1.45237	0.105512	0.0726486	0.00424798	0.00433025	0.276927	16.5256	-16.5256	4.7997e-05	1.69346e-05	0.00220036	158	-0.334385	-7.23698	1.97188e-11	1.86388	0.156818	0.0841351	0.00894289	0.00457079	0.239209	22.6865	-22.6865	1.90705e-06	6.64353e-10	5.64334e-05	158	-0.301135	-4.75848	7.85216e-06	1.38241
fp1fpz.o1oz	0.000615389	0.00898063	0.992857	-1.00062	0.0781405	0.0781892	0.00323772	0.00434922	0.532792	0.356976	-0.356976	0.55019	0.556784	0.519905	158	-0.066321	-0.860872	0.392557	1.07072	0.0842975	0.0787297	0.00329418	0.00556583	0.451606	0.772234	-0.772234	0.379527	0.20819	0.217656	158	-0.256959	-4.52874	1.44658e-05	1.35083	0.109636	0.0811622	0.00454405	0.00434553	0.321862	10.5762	-10.5762	0.00114555	0.000112751	0.00893285	158	-0.109694	-1.5065	0.136468	1.09192
fp1fpz.fp2fpz	0.0302365	0.358442	0.721377	-1.04421	0.129802	0.135541	0.00717209	0.0143144	0.514709	0.0723329	-0.0723329	0.78797	0.488696	0.607068	158	0.0181057	0.228548	0.819989	-1.02724	0.153942	0.158135	0.00901099	0.0159808	0.519041	0.121806	-0.121806	0.727084	0.342047	0.332622	158	-0.181041	-2.84651	0.005463	1.39616	0.253157	0.181324	0.0162125	0.0193385	0.396243	3.62963	-3.62963	0.0567595	0.0214501	0.131749	158	-0.220726	-3.90624	0.00015539	1.43617
fp1fpz.fp2af2	-0.207795	-3.71828	0.000301948	1.38932	0.12057	0.0867838	0.00678309	0.00604614	0.353749	7.1126	-7.1126	0.00765438	0.00832495	0.111443	158	-0.303108	-6.14545	6.69065e-09	1.67068	0.153702	0.092	0.00840675	0.00548955	0.274955	16.8937	-16.8937	3.95321e-05	6.77912e-07	0.00194553	158	-0.334433	-7.26248	1.72288e-11	1.89834	0.172339	0.0907838	0.0100372	0.00503593	0.24018	22.5883	-22.5883	2.00708e-06	6.20494e-10	5.7945e-05	158	-0.253912	-4.48393	1.72139e-05	1.33087
fp1fpz.af2fpz	-0.203497	-3.62868	0.000415215	1.45203	0.146694	0.101027	0.00936621	0.00840585	0.37042	5.60358	-5.60358	0.0179238	0.010155	0.146879	158	-0.265696	-4.39297	2.83322e-05	1.59586	0.177744	0.111378	0.0100765	0.0112558	0.310917	11.9951	-11.9951	0.000533398	0.000490217	0.00860585	158	-0.333895	-7.16798	2.8594e-11	2.26512	0.25957	0.114595	0.017849	0.00951224	0.28181	15.9938	-15.9938	6.35491e-05	8.78368e-10	0.00079181	158	-0.260284	-5.0775	1.14558e-06	1.6375
fp1fpz.f8fp2	0.0278261	0.329071	0.743349	-1.0276	0.0970248	0.0997027	0.00363253	0.00728206	0.524259	0.196663	-0.196663	0.657428	0.493038	0.561372	158	-0.228842	-3.64973	0.000435891	1.30296	0.110893	0.0851081	0.00456151	0.00539475	0.336117	8.88776	-8.88776	0.00287088	0.00320367	0.0203433	158	-0.234267	-4.02873	0.000103169	1.3858	0.136033	0.0981622	0.00664399	0.00664992	0.330489	9.61026	-9.61026	0.00193493	0.000713597	0.0130877	158	-0.227375	-3.58886	0.000541146	1.23379
fp1fpz.f8f4	-0.200662	-2.60074	0.0116442	1.29816	0.12757	0.0982703	0.00558083	0.00978659	0.324719	10.2577	-10.2577	0.00136117	0.0596347	0.0601579	158	-0.28848	-5.41398	2.79569e-07	1.6193	0.151339	0.0934595	0.00823097	0.00682224	0.274826	17.0114	-17.0114	3.71557e-05	1.44602e-05	0.00194553	158	-0.346744	-7.29179	1.47315e-11	1.77427	0.179058	0.100919	0.00918663	0.00551716	0.236588	23.2171	-23.2171	1.44707e-06	6.20494e-10	4.63116e-05	158	-0.277504	-5.14204	9.76506e-07	1.37618
fp1fpz.f4af2	-0.122942	-2.01245	0.046789	1.19235	0.0934545	0.0783784	0.005114	0.00547439	0.434243	1.43287	-1.43287	0.231297	0.128019	0.352239	158	-0.160665	-2.9474	0.00377642	1.25943	0.110421	0.0876757	0.00599476	0.00485991	0.380352	4.75421	-4.75421	0.0292267	0.011781	0.0547638	158	-0.314726	-5.88789	3.18956e-08	1.6906	0.143975	0.0851622	0.00758422	0.00650046	0.248205	21.2245	-21.2245	4.08515e-06	4.12169e-07	0.00010059	158	-0.156026	-2.33906	0.0217594	1.18969
fp1fpz.af2fz	-0.304089	-5.79294	4.59553e-08	1.68403	0.148149	0.087973	0.0080907	0.00651511	0.283562	15.6194	-15.6194	7.74574e-05	9.68097e-06	0.0122797	158	-0.340888	-6.14375	1.20009e-08	1.69316	0.188719	0.111459	0.00903151	0.00875043	0.256111	19.9388	-19.9388	7.99594e-06	9.96698e-07	0.000773857	158	-0.347944	-6.94586	1.18073e-10	1.7611	0.214331	0.121703	0.0107645	0.0078719	0.251679	20.7341	-20.7341	5.27687e-06	2.80271e-09	0.000112792	158	-0.313273	-5.26512	8.2499e-07	1.44197
fp1fpz.f8fc6	-0.231344	-3.33531	0.00133951	1.33883	0.129215	0.0965135	0.0055609	0.00807506	0.328318	9.85395	-9.85395	0.00169468	0.019875	0.0651034	158	-0.352449	-6.62984	8.81267e-10	1.6823	0.144405	0.0858378	0.00663906	0.00582754	0.220004	26.2803	-26.2803	2.95286e-07	1.21985e-07	5.14406e-05	158	-0.388011	-7.96171	4.18873e-13	2.00741	0.170901	0.0851351	0.00880065	0.00621211	0.193809	31.4116	-31.4116	2.08735e-08	3.0156e-11	2.47076e-06	158	-0.34092	-6.26505	5.99303e-09	1.40366
fp1fpz.fc6f4	-0.110448	-1.55709	0.123765	1.12108	0.091686	0.0817838	0.00360205	0.00524091	0.428892	1.6892	-1.6892	0.193706	0.204832	0.33469	158	-0.231705	-3.67488	0.000403039	1.32358	0.117512	0.0887838	0.00500841	0.00600252	0.336781	8.88687	-8.88687	0.00287228	0.00309936	0.0203433	158	-0.314157	-5.62976	1.28023e-07	1.57025	0.142893	0.091	0.00665251	0.00638022	0.253426	20.3076	-20.3076	6.59365e-06	1.42246e-06	0.00013008	158	-0.259981	-4.46802	1.94483e-05	1.33164
fp1fpz.f4fc2	-0.19363	-3.14291	0.00221497	1.3107	0.117645	0.0897568	0.0059115	0.00661732	0.383386	4.52414	-4.52414	0.0334199	0.0252693	0.17994	158	-0.31548	-5.28007	7.89045e-07	1.60937	0.149802	0.0930811	0.00713336	0.00803207	0.261728	18.9971	-18.9971	1.30919e-05	3.44903e-05	0.00103668	158	-0.366013	-7.62639	2.40575e-12	2.06645	0.202959	0.0982162	0.011547	0.00743613	0.208473	28.5132	-28.5132	9.30634e-08	1.14211e-10	6.11986e-06	158	-0.308164	-4.79814	7.05453e-06	1.47318
fp1fpz.fc2fz	-0.0481886	-0.587588	0.55911	1.052	0.0916942	0.0871622	0.00359884	0.0068219	0.47169	0.26557	-0.26557	0.606319	0.429484	0.542066	158	-0.193534	-2.69197	0.0088929	1.24045	0.114289	0.0921351	0.00450103	0.00688975	0.348638	7.62515	-7.62515	0.00575599	0.0190807	0.0272905	158	-0.274001	-5.01921	1.71984e-06	1.54783	0.152231	0.0983514	0.00807496	0.00707321	0.304045	12.8203	-12.8203	0.000342872	1.58961e-05	0.003273	158	-0.217546	-3.16745	0.00222197	1.23294
fp1fpz.t4f8	-0.193639	-2.53448	0.0137835	1.27839	0.111669	0.0873514	0.0048288	0.00829126	0.338265	8.77678	-8.77678	0.0030509	0.0643924	0.0806125	158	-0.120372	-1.87642	0.0638001	1.14325	0.100884	0.0882432	0.00433224	0.00515909	0.437331	1.30312	-1.30312	0.253644	0.0647764	0.16919	158	-0.259997	-4.47202	1.91105e-05	1.42471	0.128686	0.0903243	0.00601503	0.00611588	0.301908	13.1305	-13.1305	0.000290524	0.000145691	0.0029143	158	-0.28029	-4.30455	4.63032e-05	1.31288
fp1fpz.t4fc6	-0.0979008	-1.29297	0.200605	1.10131	0.0868843	0.0788919	0.00321297	0.00528082	0.419946	2.11319	-2.11319	0.146034	0.260687	0.302855	158	-0.291504	-4.64958	1.16185e-05	1.41696	0.101868	0.0718919	0.00407324	0.00499726	0.283915	15.5558	-15.5558	8.01057e-05	0.000308738	0.0029405	158	-0.325308	-5.52916	2.57382e-07	1.57995	0.136388	0.0863243	0.00610099	0.0066905	0.249381	20.9051	-20.9051	4.82617e-06	2.74304e-06	0.000110942	158	-0.251596	-3.87733	0.000209589	1.287
fp1fpz.fc6c4	-0.227258	-3.71599	0.000337337	1.38131	0.136339	0.0987027	0.00674717	0.0075535	0.344093	8.15555	-8.15555	0.00429295	0.00860142	0.0887198	158	-0.275605	-5.00221	1.89971e-06	1.56826	0.159793	0.101892	0.00860793	0.00773877	0.305761	12.658	-12.658	0.000373961	7.51308e-05	0.00721633	158	-0.360914	-7.91704	4.33096e-13	2.16243	0.210223	0.0972162	0.0127526	0.00641204	0.221873	25.8602	-25.8602	3.67066e-07	3.0156e-11	1.73796e-05	158	-0.358029	-6.6821	7.26829e-10	1.5513
fp1fpz.c4fc2	-0.161936	-2.7153	0.00771406	1.18673	0.091314	0.0769459	0.00369366	0.0037891	0.41272	2.52537	-2.52537	0.112029	0.0500921	0.281416	158	-0.144578	-1.92993	0.05795	1.17367	0.108421	0.0923784	0.00435013	0.00708373	0.390002	4.02356	-4.02356	0.044869	0.0608494	0.0674997	158	-0.328342	-6.52699	1.04328e-09	1.60931	0.139314	0.0865676	0.00654782	0.00473637	0.235175	23.4356	-23.4356	1.29166e-06	1.91164e-08	4.36831e-05	158	-0.208352	-3.67685	0.000354391	1.23756
fp1fpz.fc2cz	-0.14575	-2.2011	0.030476	1.17675	0.101455	0.0862162	0.00425985	0.00545733	0.407474	2.84809	-2.84809	0.0914827	0.101866	0.259583	158	-0.215271	-3.84061	0.000195376	1.36973	0.129347	0.0944324	0.00674926	0.00609035	0.351485	7.3445	-7.3445	0.00672683	0.00202829	0.0295923	158	-0.312583	-6.68072	3.97917e-10	1.92522	0.210785	0.109486	0.0134305	0.00703804	0.304377	12.8049	-12.8049	0.000345721	7.99224e-09	0.00327378	158	-0.281119	-5.22764	6.62852e-07	1.45246
fp1fpz.t4t6	-0.154941	-1.87821	0.0655507	1.19419	0.106025	0.0887838	0.00417787	0.00817362	0.357416	6.76674	-6.76674	0.00928723	0.152945	0.116931	158	-0.166239	-2.32957	0.0226708	1.21854	0.10957	0.0899189	0.00469119	0.00701086	0.382194	4.62943	-4.62943	0.031428	0.0341095	0.0568053	158	-0.283467	-5.14603	1.02299e-06	1.50474	0.139372	0.0926216	0.0067386	0.00609292	0.27895	16.3578	-16.3578	5.24398e-05	9.98545e-06	0.000674696	158	-0.253358	-3.88055	0.000209175	1.29062
fp1fpz.t4cp6	-0.268997	-3.79695	0.000311629	1.37827	0.119835	0.0869459	0.00471342	0.0072672	0.304514	12.7765	-12.7765	0.000351001	0.00832495	0.0344321	158	-0.363561	-7.00199	1.14928e-10	1.81113	0.149785	0.0827027	0.0073628	0.00612983	0.218357	26.5543	-26.5543	2.56235e-07	2.38624e-08	5.14406e-05	158	-0.387306	-8.32429	4.09596e-14	2.16686	0.197653	0.0912162	0.0110187	0.00648666	0.202512	29.6655	-29.6655	5.13402e-08	4.75327e-12	4.34135e-06	158	-0.33908	-6.17297	9.81492e-09	1.52583
fp1fpz.cp6c4	-0.100553	-1.33067	0.187938	1.10621	0.0849091	0.0767568	0.00319206	0.00522919	0.429313	1.65195	-1.65195	0.198693	0.253633	0.336032	158	-0.256398	-4.74939	5.25665e-06	1.39055	0.101736	0.0731622	0.00461234	0.0038628	0.330104	9.58659	-9.58659	0.00196004	0.000161694	0.0178255	158	-0.298494	-5.33644	4.72353e-07	1.55808	0.135595	0.087027	0.00659153	0.00627564	0.275606	16.8262	-16.8262	4.09637e-05	4.9334e-06	0.000557334	158	-0.239507	-4.04776	9.88593e-05	1.26246
fp1fpz.c4cp2	-0.188223	-2.77063	0.0069904	1.27448	0.11305	0.0887027	0.00518426	0.00709533	0.366435	5.95894	-5.95894	0.0146429	0.0481076	0.138189	158	-0.277411	-5.40093	2.66138e-07	1.62463	0.145207	0.0893784	0.00833847	0.00610892	0.296138	13.9005	-13.9005	0.000192746	1.44602e-05	0.00541573	158	-0.289847	-5.98631	1.43461e-08	1.96267	0.223479	0.113865	0.0157356	0.00936362	0.325785	10.1783	-10.1783	0.00142106	1.9978e-07	0.0101957	158	-0.289717	-5.89747	2.27142e-08	1.55285
fp1fpz.cp2cz	-0.239056	-3.81987	0.000242739	1.33717	0.091	0.0680541	0.00387551	0.00458961	0.340694	8.42822	-8.42822	0.00369443	0.00786218	0.0878825	158	-0.178145	-2.47299	0.0158436	1.20553	0.103512	0.0858649	0.00390798	0.00597092	0.374494	5.24976	-5.24976	0.0219498	0.0272186	0.0487729	158	-0.36342	-7.32566	1.50038e-11	1.75186	0.158851	0.0906757	0.00754174	0.00545264	0.212264	27.666	-27.666	1.44176e-07	6.20494e-10	8.5329e-06	158	-0.26134	-4.79808	4.37326e-06	1.30538
fp1fpz.t6cp6	-0.0739929	-0.972281	0.334539	1.09275	0.0844959	0.0773243	0.00381811	0.0063109	0.433792	1.45259	-1.45259	0.228113	0.338896	0.350429	158	-0.161678	-2.59894	0.0108131	1.21691	0.0904463	0.0743243	0.00411327	0.00464345	0.395448	3.63028	-3.63028	0.0567371	0.0210316	0.0747858	158	-0.301292	-5.50714	2.02937e-07	1.57399	0.126132	0.0801351	0.00620365	0.00559241	0.275343	16.8428	-16.8428	4.06061e-05	2.18509e-06	0.000557334	158	-0.22921	-3.55681	0.00061331	1.23224
fp1fpz.cp6p4	-0.25955	-4.02193	0.000125387	1.41157	0.114719	0.0812703	0.00512776	0.00654766	0.308609	12.2248	-12.2248	0.00047159	0.00601061	0.0390908	158	-0.332658	-6.73727	3.25388e-10	1.8191	0.147347	0.081	0.00813722	0.00554655	0.243716	21.9876	-21.9876	2.74411e-06	5.40481e-08	0.000298775	158	-0.349001	-7.58904	2.76847e-12	2.22508	0.223711	0.100541	0.0144365	0.00741616	0.237296	23.2163	-23.2163	1.44763e-06	1.25716e-10	4.63116e-05	158	-0.285153	-4.95184	2.69048e-06	1.50069
fp1fpz.p4cp2	-0.12051	-1.73905	0.0860465	1.13618	0.0859504	0.0756486	0.0034538	0.00481274	0.423346	1.94355	-1.94355	0.163283	0.168825	0.314469	158	-0.199764	-2.9709	0.00392751	1.22449	0.0971322	0.0793243	0.00357268	0.00481303	0.373505	5.29749	-5.29749	0.0213562	0.0118267	0.0484569	158	-0.32181	-5.67922	1.1086e-07	1.63432	0.137636	0.0842162	0.00664363	0.00665879	0.242812	22.1036	-22.1036	2.58331e-06	1.27237e-06	6.86921e-05	158	-0.217579	-3.41954	0.000947758	1.20049
fp1fpz.cp2pz	-0.0933374	-1.39244	0.167519	1.10859	0.0892562	0.0805135	0.0038347	0.00497163	0.456105	0.637882	-0.637882	0.424479	0.239566	0.464743	158	-0.112753	-1.72221	0.0885865	1.1521	0.102537	0.089	0.0049332	0.00611955	0.430825	1.58914	-1.58914	0.207449	0.0786873	0.151224	158	-0.240572	-4.80092	3.73729e-06	1.56169	0.155579	0.0996216	0.00978749	0.00632887	0.371602	5.50648	-5.50648	0.0189461	3.25279e-05	0.0714208	158	-0.252977	-4.72152	5.8147e-06	1.33002
fp1fpz.t6po8	-0.194474	-2.66234	0.00969321	1.22609	0.0926198	0.0755405	0.00343341	0.00541902	0.37112	5.53635	-5.53635	0.0186253	0.0547896	0.148464	158	-0.288254	-4.60891	1.34884e-05	1.47319	0.10157	0.0689459	0.00449162	0.00547091	0.274775	16.8617	-16.8617	4.02047e-05	0.000320067	0.00194553	158	-0.34439	-6.83095	2.22529e-10	1.80097	0.150405	0.0835135	0.00785864	0.00584235	0.250896	20.8469	-20.8469	4.97495e-06	4.94504e-09	0.000111109	158	-0.305933	-5.21431	9.63258e-07	1.32291
fp1fpz.po8p4	-0.229518	-3.64468	0.000445678	1.31163	0.0817107	0.0622973	0.00341999	0.00408356	0.348434	7.6259	-7.6259	0.00575358	0.0102712	0.0989075	158	-0.186801	-2.82255	0.00596645	1.23935	0.0916446	0.0739459	0.00382663	0.00496745	0.369996	5.63321	-5.63321	0.0176234	0.0149254	0.0441175	158	-0.329036	-6.06008	1.54794e-08	1.65156	0.128331	0.0777027	0.00618963	0.005611	0.243492	22.0262	-22.0262	2.68958e-06	2.12725e-07	6.92088e-05	158	-0.291492	-5.35	4.02778e-07	1.33778
fp1fpz.p4po2	-0.00777127	-0.106781	0.915266	1.00795	0.0806364	0.08	0.00328925	0.00496958	0.518167	0.109275	-0.109275	0.740971	0.535316	0.589911	158	-0.00414626	-0.04635	0.963211	1.00413	0.0903719	0.09	0.00328376	0.00732104	0.476105	0.189461	-0.189461	0.663365	0.37931	0.312005	158	-0.238107	-4.78995	3.89229e-06	1.46547	0.13514	0.0922162	0.0075997	0.00474866	0.345115	7.98097	-7.98097	0.00472715	3.3597e-05	0.0277002	158	-0.196556	-3.36405	0.00105301	1.18016
fp1fpz.po2pz	-0.0115566	-0.154602	0.8776	1.01108	0.0862149	0.0852703	0.00325304	0.00517192	0.493585	0.0136953	-0.0136953	0.906839	0.524479	0.643161	158	-0.176287	-2.5601	0.0124433	1.20396	0.102694	0.0852973	0.00395097	0.00552878	0.378805	4.87189	-4.87189	0.0272976	0.0232234	0.0534594	158	-0.340027	-6.04054	2.11186e-08	1.69891	0.140917	0.0829459	0.00677712	0.00679515	0.225987	25.1353	-25.1353	5.34459e-07	2.82781e-07	2.25939e-05	158	-0.225102	-3.91721	0.000152593	1.24806
fp1fpz.po8o2	-0.173552	-2.70146	0.00826457	1.22845	0.0822397	0.0669459	0.00359792	0.00437093	0.395796	3.58387	-3.58387	0.0583431	0.051585	0.215769	158	-0.110942	-1.71647	0.0895272	1.12061	0.0876198	0.0781892	0.00350508	0.00423092	0.439612	1.21103	-1.21103	0.271127	0.0792043	0.175063	158	-0.238069	-4.49095	1.48e-05	1.43346	0.118512	0.0826757	0.0062845	0.0049175	0.327629	9.87991	-9.87991	0.00167093	0.000114501	0.0117033	158	-0.190465	-2.98251	0.00368184	1.18671
fp1fpz.o2po2	-0.153505	-2.56686	0.0116397	1.20408	0.0830165	0.0689459	0.00381993	0.00393146	0.39819	3.41471	-3.41471	0.0646176	0.0596347	0.227088	158	-0.223811	-3.30043	0.0014639	1.30538	0.0955041	0.0731622	0.00396358	0.0054877	0.318919	10.9	-10.9	0.000961657	0.0065649	0.0128923	158	-0.297537	-6.16999	5.68155e-09	1.66423	0.145868	0.0876486	0.00812324	0.00480087	0.285426	15.3924	-15.3924	8.73405e-05	9.27185e-08	0.00100372	158	-0.287854	-4.81663	5.24403e-06	1.31249
fp1fpz.po2oz	-0.0621422	-0.853086	0.39652	1.07826	0.0867273	0.0804324	0.00405739	0.00616326	0.460443	0.516413	-0.516413	0.472376	0.367014	0.484224	158	-0.19083	-2.83603	0.00579045	1.24752	0.0947107	0.0759189	0.00395499	0.00531633	0.375816	5.12825	-5.12825	0.0235394	0.0148994	0.050315	158	-0.332057	-7.02499	6.25899e-11	1.81565	0.138529	0.0762973	0.00769534	0.00438823	0.237399	22.9624	-22.9624	1.65201e-06	1.59441e-09	5.14592e-05	158	-0.282958	-4.85901	4.08151e-06	1.32961
fp1fpz.o2oz	-0.0347308	-0.44451	0.658222	1.03478	0.0829504	0.0801622	0.00313963	0.00543036	0.472297	0.255098	-0.255098	0.613508	0.466756	0.543057	158	-0.138237	-1.69833	0.0948599	1.1517	0.0898017	0.077973	0.00324523	0.00616265	0.385065	4.40272	-4.40272	0.0358816	0.0817029	0.0602272	158	-0.208154	-2.90208	0.00496434	1.25368	0.10619	0.0847027	0.00404555	0.00620119	0.342336	8.27366	-8.27366	0.00402242	0.0196398	0.0240468	158	-0.0863798	-1.36033	0.176971	1.07213
fp1af1.af1fpz	-0.0859826	-1.11087	0.270869	1.09359	0.431967	0.395	0.0168038	0.0287232	0.441834	1.13961	-1.13961	0.285734	0.307699	0.394532	158	-0.0910614	-1.29527	0.199211	1.08131	0.488545	0.451811	0.0162946	0.0232122	0.425185	1.88625	-1.88625	0.169625	0.133821	0.135425	158	-0.0421373	-0.552856	0.582269	1.03849	0.492554	0.474297	0.0171016	0.0282487	0.473508	0.236725	-0.236725	0.626581	0.36233	0.437823	158	-0.0327064	-0.414801	0.67974	1.03322
fp1af1.f7fp1	0.0147597	0.160779	0.872918	-1.02023	0.123421	0.125919	0.00609362	0.0142881	0.471368	0.274076	-0.274076	0.600611	0.524479	0.54136	158	-0.0784638	-1.05609	0.294701	1.09947	0.104628	0.0951622	0.00479208	0.00757461	0.439024	1.22919	-1.22919	0.267564	0.172605	0.174197	158	-0.0732481	-0.903686	0.369877	1.08484	0.122	0.112459	0.00499977	0.00929841	0.439632	1.22004	-1.22004	0.269353	0.282391	0.287006	158	-0.146959	-2.35014	0.0208114	1.25348
fp1af1.f7f3	0.16583	2.10396	0.0395904	-1.2336	0.17157	0.211649	0.00924123	0.0166573	0.620628	4.87972	-4.87972	0.0271741	0.116906	0.17156	158	0.141223	1.77501	0.0810233	-1.14978	0.310471	0.356973	0.0126092	0.0229641	0.597088	3.16801	-3.16801	0.0750937	0.0752699	0.0860644	158	0.00903587	0.104993	0.916771	-1.00995	0.351876	0.355378	0.0145046	0.0300394	0.501231	0.000509961	-0.000509961	0.981983	0.465361	0.546734	158	0.0194906	0.245235	0.807106	-1.02317
fp1af1.f3af1	-0.123454	-1.84438	0.0687201	1.18792	0.13295	0.111919	0.00694791	0.00904189	0.429919	1.64119	-1.64119	0.200163	0.155386	0.336032	158	-0.167698	-2.5932	0.0111371	1.25602	0.13419	0.106838	0.00665688	0.00818164	0.393926	3.74839	-3.74839	0.0528583	0.0214928	0.0718378	158	-0.0990204	-1.22999	0.223603	1.16277	0.152008	0.13073	0.00824719	0.0152075	0.402106	3.21955	-3.21955	0.0727635	0.216239	0.145488	158	-0.125833	-1.59082	0.116897	1.17628
fp1af1.af1fz	0.0998485	1.25773	0.213361	-1.14898	0.187851	0.215838	0.0108216	0.0194431	0.579807	2.14258	-2.14258	0.143261	0.271434	0.300158	158	0.126732	1.55687	0.124986	-1.16352	0.231893	0.269811	0.0113727	0.0215372	0.592833	2.89645	-2.89645	0.0887749	0.098485	0.0945302	158	0.101995	1.19365	0.237831	-1.12961	0.257587	0.290973	0.0121984	0.0251696	0.564682	1.40803	-1.40803	0.235383	0.222979	0.267543	158	0.0297469	0.362067	0.718632	-1.03547
fp1af1.f7fc5	0.0625926	0.870067	0.387167	-1.08645	0.180702	0.196324	0.0100375	0.014887	0.574435	1.86386	-1.86386	0.17218	0.364668	0.319381	158	0.04573	0.632169	0.529305	-1.05133	0.230083	0.241892	0.0103796	0.0155314	0.542301	0.602204	-0.602204	0.437738	0.254396	0.238451	158	-0.0242091	-0.347042	0.729511	1.02953	0.245917	0.238865	0.0118542	0.0165061	0.50929	0.0290345	-0.0290345	0.864699	0.408811	0.516854	158	-0.128032	-1.75722	0.0833063	1.15089
fp1af1.fc5f3	0.109594	1.17872	0.244226	-1.12048	0.0954711	0.106973	0.00371005	0.00902511	0.556455	1.06225	-1.06225	0.302702	0.292574	0.40478	158	0.144471	1.71287	0.0924152	-1.16313	0.148992	0.173297	0.00626156	0.0127338	0.596322	3.11004	-3.11004	0.0778112	0.0807144	0.0880207	158	-0.00925884	-0.104758	0.91697	1.01065	0.161595	0.159892	0.00678222	0.0147757	0.4691	0.321058	-0.321058	0.570972	0.465361	0.412607	158	-0.00279378	-0.0399013	0.968276	1.00326
fp1af1.f3fc1	0.045133	0.551037	0.583739	-1.06186	0.130545	0.138622	0.00685286	0.0129555	0.531791	0.337573	-0.337573	0.561233	0.438926	0.521681	158	-0.0142151	-0.18606	0.852982	1.01613	0.158132	0.155622	0.00697263	0.0115524	0.496635	0.00379325	-0.00379325	0.95089	0.351572	0.394147	158	-0.0228766	-0.327521	0.74417	1.02947	0.20581	0.199919	0.0104751	0.0146216	0.504256	0.00608598	-0.00608598	0.937818	0.413354	0.53472	158	-0.170455	-2.75944	0.00690888	1.20107
fp1af1.fc1fz	-0.161329	-2.46365	0.0157548	1.20885	0.102033	0.0844054	0.0044512	0.00560197	0.402252	3.17581	-3.17581	0.0747362	0.0678175	0.242873	158	-0.194166	-3.39229	0.000943936	1.28175	0.109157	0.0851622	0.00515	0.00484869	0.381614	4.70028	-4.70028	0.0301577	0.00533303	0.0557714	158	-0.188464	-2.94162	0.00416099	1.29356	0.131314	0.101514	0.00643795	0.00782193	0.369155	5.71072	-5.71072	0.0168617	0.0170994	0.0648014	158	-0.282655	-5.04442	1.67141e-06	1.35112
fp1af1.t3f7	0.0829084	0.98667	0.328097	-1.0972	0.0937769	0.102892	0.00414386	0.00825665	0.5524	0.911457	-0.911457	0.339728	0.335825	0.424851	158	-0.0730581	-1.21525	0.226911	1.08323	0.0948264	0.0875405	0.00419813	0.00428027	0.491659	0.0230843	-0.0230843	0.879238	0.145412	0.376526	158	-0.0281609	-0.321631	0.749005	1.03051	0.121851	0.118243	0.00474668	0.0101641	0.451787	0.775725	-0.775725	0.378452	0.414711	0.33681	158	-0.100246	-1.4	0.165812	1.09061
fp1af1.t3fc5	0.0309707	0.354389	0.72446	-1.03348	0.0956364	0.0988378	0.0038333	0.00818017	0.497187	0.00263443	-0.00263443	0.959065	0.489221	0.654429	158	-0.0800832	-0.999778	0.321475	1.08737	0.14224	0.130811	0.00550278	0.0100198	0.444569	1.02858	-1.02858	0.310493	0.183247	0.190457	158	-0.048672	-0.551229	0.583835	1.06038	0.17886	0.168676	0.00770494	0.0167914	0.439194	1.2427	-1.2427	0.264951	0.362961	0.284074	158	-0.08949	-1.24624	0.216732	1.09632
fp1af1.fc5c3	0.0705487	0.851157	0.398274	-1.08095	0.116314	0.12573	0.00507162	0.00983113	0.560915	1.24275	-1.24275	0.264943	0.367969	0.378403	158	-0.0111295	-0.146107	0.884291	1.0123	0.147248	0.145459	0.00635158	0.0104641	0.511341	0.0429962	-0.0429962	0.835732	0.360298	0.36562	158	-0.179837	-2.8968	0.00466435	1.27833	0.191818	0.150054	0.00954654	0.0108039	0.402152	3.21219	-3.21219	0.0730916	0.0187369	0.145652	158	-0.185641	-2.80048	0.00635538	1.21152
fp1af1.c3fc1	0.0147199	0.173265	0.863081	-1.01594	0.0920992	0.0935676	0.00375796	0.00759609	0.497865	0.00152168	-0.00152168	0.968883	0.523178	0.655486	158	0.0109915	0.14054	0.888689	-1.01357	0.127273	0.129	0.00614788	0.0106421	0.513471	0.0606958	-0.0606958	0.805399	0.360563	0.355746	158	-0.126698	-1.7685	0.0812458	1.15589	0.13424	0.116135	0.00570815	0.00849812	0.419659	2.16073	-2.16073	0.141577	0.125341	0.215144	158	-0.109407	-1.71271	0.0901226	1.11831
fp1af1.fc1cz	-0.0640868	-0.901645	0.370193	1.071	0.0880826	0.0822432	0.00367812	0.00533057	0.458961	0.561557	-0.561557	0.453633	0.355549	0.476622	158	-0.119168	-1.69211	0.0948281	1.14908	0.103603	0.0901622	0.00453574	0.0065211	0.425225	1.85846	-1.85846	0.172803	0.0817029	0.136712	158	-0.172682	-2.62181	0.0103806	1.24625	0.137694	0.110486	0.00639305	0.0081744	0.388415	4.16459	-4.16459	0.0412773	0.0349393	0.111569	158	-0.241592	-4.21944	4.92108e-05	1.29768
fp1af1.t3cp5	0.0234577	0.3028	0.763041	-1.02714	0.115645	0.118784	0.00525366	0.00893731	0.537598	0.473023	-0.473023	0.4916	0.499237	0.491883	158	-0.115219	-1.67046	0.098867	1.14093	0.141413	0.123946	0.00613854	0.00846508	0.435506	1.38872	-1.38872	0.238621	0.0838591	0.163145	158	-0.210483	-3.33482	0.00123502	1.33602	0.172058	0.128784	0.00835386	0.00992979	0.357063	6.83068	-6.83068	0.00896052	0.0065146	0.0443783	158	-0.212752	-3.35779	0.00115151	1.24594
fp1af1.cp5c3	0.0143851	0.157871	0.875192	-1.01433	0.0947769	0.0961351	0.00341691	0.00789611	0.457394	0.602326	-0.602326	0.437692	0.524479	0.470059	158	-0.0996208	-1.23644	0.221221	1.10768	0.145645	0.131486	0.00545193	0.0100695	0.420247	2.1188	-2.1188	0.145501	0.142646	0.12474	158	-0.073632	-0.978641	0.331337	1.08496	0.166702	0.153649	0.00701379	0.0113459	0.453812	0.715454	-0.715454	0.397639	0.266404	0.343068	158	-0.0600339	-0.870368	0.386763	1.06383
fp1af1.c3cp1	-0.0482923	-0.605277	0.547281	1.04892	0.0892149	0.0850541	0.00333762	0.00600962	0.465043	0.405116	-0.405116	0.524459	0.424508	0.507327	158	-0.0692239	-0.906456	0.368082	1.07495	0.101017	0.093973	0.00400494	0.00665883	0.463827	0.43434	-0.43434	0.509867	0.199803	0.26388	158	-0.155426	-2.3459	0.0213518	1.2036	0.138967	0.115459	0.00614977	0.00791164	0.416966	2.30811	-2.30811	0.1287	0.057624	0.203685	158	-0.191306	-2.95554	0.00401796	1.20319
fp1af1.cp1cz	-0.078985	-1.07658	0.28542	1.07931	0.0860826	0.0797568	0.00319509	0.00493127	0.457104	0.611905	-0.611905	0.434071	0.314403	0.469427	158	-0.0697289	-1.02184	0.309942	1.07808	0.110372	0.102378	0.00468166	0.00626712	0.4637	0.439766	-0.439766	0.507236	0.179036	0.26283	158	-0.17539	-2.59626	0.0112252	1.25033	0.127298	0.101811	0.00585162	0.007882	0.402521	3.16128	-3.16128	0.0754041	0.0368679	0.14851	158	-0.170401	-2.6647	0.00912953	1.18082
fp1af1.t3t5	-0.0959639	-1.28199	0.204314	1.11134	0.0973471	0.0875946	0.0040176	0.00645991	0.444494	1.02453	-1.02453	0.311447	0.264134	0.409943	158	-0.195372	-3.05592	0.00295959	1.26872	0.0961488	0.0757838	0.00423893	0.00514214	0.366321	5.92938	-5.92938	0.0148905	0.0104152	0.0413059	158	-0.158051	-2.29901	0.0242181	1.21336	0.12914	0.106432	0.00577848	0.00801065	0.398113	3.46738	-3.46738	0.0625905	0.0618438	0.137593	158	-0.112	-1.63169	0.106762	1.09894
fp1af1.t5cp5	-0.00158142	-0.0179183	0.985772	1.00157	0.0855124	0.0853784	0.00312737	0.0067942	0.474169	0.222992	-0.222992	0.636769	0.554628	0.554673	158	-0.0935719	-1.32283	0.189975	1.09116	0.112744	0.103324	0.00405721	0.00585178	0.4614	0.495901	-0.495901	0.481307	0.129432	0.255021	158	-0.0259987	-0.327472	0.744442	1.02869	0.149744	0.145568	0.006243	0.0111204	0.483401	0.0923212	-0.0923212	0.761247	0.413354	0.486282	158	-0.122864	-1.74031	0.0859832	1.12338
fp1af1.cp5p3	-0.125221	-1.70757	0.0922539	1.14327	0.0958182	0.0838108	0.00380155	0.00591568	0.427029	1.7755	-1.7755	0.182703	0.176328	0.327938	158	-0.136613	-1.91497	0.0594767	1.16784	0.103843	0.0889189	0.00436217	0.00645816	0.395768	3.61452	-3.61452	0.0572774	0.0618137	0.0753631	158	-0.182167	-2.58993	0.0115873	1.24297	0.144521	0.11627	0.00615962	0.00900214	0.374663	5.24994	-5.24994	0.0219476	0.0375527	0.0768993	158	-0.201081	-3.06149	0.0029619	1.18836
fp1af1.p3cp1	0.0839411	0.9772	0.332848	-1.08194	0.0895785	0.0969189	0.00325813	0.0067683	0.552323	0.907575	-0.907575	0.340759	0.33804	0.425745	158	0.0690512	0.78969	0.433253	-1.06773	0.116438	0.124324	0.00422125	0.00905058	0.53796	0.481551	-0.481551	0.487721	0.222802	0.256695	158	-0.0533033	-0.705522	0.482985	1.05771	0.14505	0.137135	0.00587566	0.009556	0.466159	0.384415	-0.384415	0.53525	0.326011	0.398473	158	-0.123019	-2.00062	0.0481146	1.12643
fp1af1.cp1pz	-0.0847861	-1.30006	0.196961	1.09917	0.0885868	0.0805946	0.00389061	0.00475976	0.467673	0.347231	-0.347231	0.555685	0.257696	0.521574	158	-0.0531258	-0.805734	0.422605	1.05479	0.100405	0.0951892	0.00405205	0.00504824	0.477625	0.166924	-0.166924	0.68286	0.219089	0.319097	158	-0.12152	-1.55688	0.124637	1.1427	0.122793	0.107459	0.00488954	0.00854977	0.408989	2.76551	-2.76551	0.0963158	0.158524	0.171435	158	-0.075163	-1.10135	0.274055	1.0674
fp1af1.t5po7	-0.0982747	-1.25633	0.213748	1.10597	0.0835455	0.0755405	0.00316502	0.00552996	0.42306	1.9607	-1.9607	0.161438	0.271434	0.313818	158	-0.180904	-2.65121	0.0097205	1.21474	0.0907769	0.0747297	0.00355708	0.00489724	0.376267	5.09121	-5.09121	0.0240474	0.0200504	0.0503605	158	-0.157636	-2.17321	0.0331917	1.20094	0.12519	0.104243	0.00525474	0.00808034	0.416312	2.35202	-2.35202	0.125121	0.0761899	0.200154	158	-0.155265	-2.38785	0.0191068	1.15277
fp1af1.po7p3	-0.0375789	-0.465233	0.643482	1.03811	0.0890248	0.0857568	0.003353	0.00617262	0.457639	0.595996	-0.595996	0.44011	0.463432	0.470059	158	-0.128873	-1.95591	0.0537487	1.13593	0.124769	0.109838	0.00474077	0.00598315	0.439506	1.22453	-1.22453	0.268473	0.0586286	0.174253	158	-0.1163	-1.43703	0.156069	1.14304	0.166884	0.146	0.00685668	0.0128138	0.40952	2.73808	-2.73808	0.0979827	0.177564	0.17259	158	-0.0992778	-1.29433	0.20024	1.0972
fp1af1.p3po1	-0.25254	-3.99441	0.000133568	1.33493	0.0872397	0.0653514	0.00347538	0.00423666	0.321694	10.5641	-10.5641	0.00115304	0.00603276	0.0585474	158	-0.0602847	-0.87109	0.386391	1.06019	0.0936116	0.0882973	0.0035884	0.00493378	0.478733	0.149018	-0.149018	0.699476	0.206094	0.323929	158	-0.134935	-1.81492	0.0740442	1.16282	0.116628	0.100297	0.00476665	0.00763181	0.431966	1.55298	-1.55298	0.212696	0.120771	0.25769	158	-0.189262	-3.17635	0.00195087	1.193
fp1af1.po1pz	-0.0183148	-0.23876	0.812054	1.0197	0.0881074	0.0864054	0.00366295	0.00611556	0.505507	0.0101215	-0.0101215	0.919864	0.509581	0.645907	158	0.00155263	0.0197788	0.984284	-1.00141	0.103421	0.103568	0.0036756	0.00640612	0.510595	0.0372498	-0.0372498	0.846957	0.382888	0.368282	158	-0.0835371	-1.03488	0.304972	1.09267	0.137322	0.125676	0.00535533	0.00989821	0.432839	1.50727	-1.50727	0.219555	0.256651	0.260415	158	-0.178813	-2.94203	0.00403727	1.16677
fp1af1.po7o1	0.00515826	0.0734474	0.941644	-1.0055	0.0812562	0.0817027	0.0035165	0.00495897	0.523466	0.182392	-0.182392	0.669325	0.543843	0.566133	158	-0.17155	-2.38629	0.0197253	1.18323	0.0845207	0.0714324	0.0030166	0.0045807	0.381671	4.65634	-4.65634	0.0309392	0.0315043	0.0564968	158	-0.143202	-1.9489	0.0554453	1.18271	0.107818	0.0911622	0.00459278	0.00720741	0.383007	4.56772	-4.56772	0.0325798	0.102829	0.0971428	158	-0.0982777	-1.45683	0.149004	1.08138
fp1af1.o1po1	-0.123005	-1.71755	0.0902043	1.1493	0.093	0.0809189	0.00392625	0.00583615	0.421917	2.03023	-2.03023	0.154197	0.173797	0.308632	158	-0.144895	-2.19089	0.0312248	1.16048	0.116017	0.099973	0.00451362	0.00576641	0.420733	2.09499	-2.09499	0.147783	0.042025	0.125597	158	-0.111832	-1.49628	0.13933	1.12853	0.168579	0.149378	0.00677569	0.0108972	0.425756	1.85267	-1.85267	0.173473	0.168427	0.235748	158	-0.183852	-2.89402	0.00475928	1.17307
fp1af1.po1oz	-0.110903	-1.64982	0.102809	1.12822	0.0909587	0.0806216	0.00380417	0.00497854	0.448415	0.888072	-0.888072	0.346	0.183892	0.427068	158	-0.116653	-1.66024	0.101073	1.12977	0.120702	0.106838	0.00478483	0.00684431	0.445594	0.987391	-0.987391	0.320381	0.0849614	0.195012	158	-0.0947851	-1.34496	0.182727	1.1196	0.17738	0.158432	0.00806485	0.0115511	0.447333	0.931025	-0.931025	0.334597	0.193949	0.315081	158	-0.164864	-2.32761	0.0227375	1.14886
fp1af1.o1oz	-0.0971579	-1.27892	0.205502	1.1046	0.0840992	0.0761351	0.00322237	0.00532857	0.446396	0.955127	-0.955127	0.328418	0.265029	0.418391	158	-0.00760652	-0.0980321	0.922219	1.00728	0.0822975	0.0817027	0.0030691	0.00523414	0.508689	0.0249942	-0.0249942	0.874382	0.369652	0.375739	158	-0.0874116	-1.05856	0.29429	1.08895	0.102273	0.0939189	0.00363092	0.00700679	0.425901	1.82505	-1.82505	0.176713	0.251651	0.237747	158	-0.169021	-2.49664	0.0146123	1.15799
fp1af1.fp2fpz	-0.195938	-3.41927	0.000863799	1.3858	0.122587	0.0884595	0.00725375	0.00685572	0.3565	6.86282	-6.86282	0.00880077	0.0150027	0.116204	158	-0.300736	-6.12475	7.34627e-09	1.70915	0.148603	0.0869459	0.00847991	0.0054253	0.267596	18.0088	-18.0088	2.19883e-05	6.77912e-07	0.0015574	158	-0.405454	-8.66943	5.68055e-15	2.20295	0.174628	0.0792703	0.00933208	0.00582214	0.168312	36.8289	-36.8289	1.28964e-09	1.48324e-12	7.0304e-07	158	-0.293494	-5.33081	4.55608e-07	1.44659
fp1af1.fp2af2	0.0559135	0.794294	0.429531	-1.08907	0.265636	0.289297	0.0171443	0.0243606	0.577604	2.0241	-2.0241	0.15482	0.377939	0.309216	158	0.040888	0.565165	0.573741	-1.04925	0.35276	0.370135	0.017084	0.025559	0.536553	0.450655	-0.450655	0.502024	0.268906	0.260906	158	-0.0318978	-0.401669	0.689345	1.03659	0.383455	0.369919	0.0164864	0.0293902	0.468666	0.330422	-0.330422	0.565411	0.397995	0.410593	158	-0.0632373	-0.825294	0.412274	1.08319
fp1af1.af2fpz	0.0119209	0.155223	0.877135	-1.01877	0.288636	0.294054	0.0179073	0.0299586	0.51914	0.123239	-0.123239	0.725548	0.524479	0.582897	158	-0.0461561	-0.617987	0.538681	1.05998	0.369074	0.348189	0.0179895	0.0286097	0.475498	0.202133	-0.202133	0.653004	0.256822	0.309628	158	-0.0544572	-0.709016	0.480901	1.06799	0.382917	0.358541	0.0176027	0.0295333	0.465355	0.405012	-0.405012	0.524512	0.325688	0.393445	158	-0.0853998	-1.15194	0.253407	1.11568
fp1af1.f8fp2	0.103317	1.15006	0.255512	-1.11677	0.105008	0.11727	0.00429648	0.00975808	0.541094	0.561591	-0.561591	0.45362	0.29959	0.476622	158	0.0453813	0.586813	0.559425	-1.04238	0.0989421	0.103135	0.00362594	0.006157	0.54875	0.790376	-0.790376	0.373986	0.263685	0.216339	158	-0.154735	-2.2407	0.0279538	1.20478	0.123669	0.102649	0.00546024	0.0076286	0.393967	3.74038	-3.74038	0.0531124	0.0686658	0.127522	158	-0.161919	-2.41856	0.0178137	1.16142
fp1af1.f8f4	0.0545016	0.724973	0.471026	-1.06318	0.139587	0.148405	0.00641404	0.0103356	0.554982	1.01199	-1.01199	0.314428	0.396364	0.412345	158	0.0299851	0.374309	0.709503	-1.03138	0.251983	0.259892	0.0102096	0.0184975	0.521973	0.161911	-0.161911	0.687403	0.310733	0.320358	158	-0.0330905	-0.39189	0.696648	1.03618	0.289793	0.279676	0.0115466	0.0230918	0.454912	0.684484	-0.684484	0.408047	0.398686	0.34574	158	-0.130084	-1.80724	0.0749761	1.15374
fp1af1.f4af2	0.0820512	0.944918	0.348987	-1.10705	0.127463	0.141108	0.00616115	0.0130604	0.547394	0.750626	-0.750626	0.386278	0.347944	0.444834	158	-0.080082	-1.15409	0.252033	1.10491	0.140562	0.127216	0.00676631	0.00937764	0.455117	0.674373	-0.674373	0.411531	0.156441	0.228756	158	-0.0967266	-1.20522	0.232924	1.1194	0.154446	0.137973	0.00654728	0.0119981	0.420166	2.13068	-2.13068	0.144377	0.220356	0.217149	158	-0.1666	-2.54494	0.0127258	1.1929
fp1af1.af2fz	0.0412687	0.63505	0.527013	-1.05747	0.189157	0.200027	0.0109187	0.0131821	0.577698	2.02993	-2.02993	0.154228	0.417357	0.308632	158	0.0262205	0.368086	0.713869	-1.02891	0.26005	0.267568	0.0115921	0.0168162	0.530201	0.307246	-0.307246	0.579375	0.311551	0.286898	158	-0.0409187	-0.536682	0.593331	1.04759	0.299157	0.285568	0.0131082	0.0216643	0.483438	0.0923167	-0.0923167	0.761252	0.365853	0.486282	158	-0.149019	-2.1628	0.0336674	1.18297
fp1af1.f8fc6	-0.0667999	-0.943751	0.348366	1.08577	0.152066	0.140054	0.00726661	0.0104498	0.474877	0.21148	-0.21148	0.64561	0.347614	0.557608	158	-0.0698926	-0.893501	0.37506	1.07722	0.184554	0.171324	0.00737973	0.0128361	0.454077	0.708493	-0.708493	0.399944	0.202138	0.223741	158	-0.0656502	-0.874736	0.384878	1.08101	0.195868	0.181189	0.00886041	0.0142506	0.46459	0.420863	-0.420863	0.516507	0.288295	0.391158	158	-0.160149	-2.57244	0.0116201	1.18908
fp1af1.fc6f4	0.0632592	0.673955	0.50354	-1.0656	0.093438	0.0995676	0.00342598	0.00842495	0.513514	0.0606985	-0.0606985	0.805395	0.408839	0.615178	158	0.108337	1.28867	0.202892	-1.12438	0.137397	0.154486	0.0059224	0.0118657	0.572422	1.75891	-1.75891	0.18476	0.134652	0.140191	158	-0.10447	-1.36044	0.178515	1.12383	0.154785	0.13773	0.0063848	0.010789	0.436041	1.36941	-1.36941	0.241912	0.192015	0.270409	158	-0.110712	-1.50005	0.138245	1.11703
fp1af1.f4fc2	-0.0200503	-0.31599	0.752702	1.02344	0.126851	0.123946	0.00604611	0.00692668	0.525062	0.209609	-0.209609	0.647074	0.497687	0.558196	158	-0.00891766	-0.11998	0.904855	1.00915	0.144636	0.143324	0.00586751	0.0092281	0.508634	0.0249909	-0.0249909	0.87439	0.364451	0.375739	158	-0.0242422	-0.337363	0.736823	1.03119	0.186339	0.180703	0.00937437	0.0138285	0.509079	0.0276529	-0.0276529	0.867927	0.41153	0.517036	158	-0.149861	-2.1522	0.0345928	1.17198
fp1af1.fc2fz	0.0668694	0.782314	0.437435	-1.06462	0.094438	0.100541	0.00341591	0.00701292	0.536607	0.445252	-0.445252	0.504599	0.381255	0.497573	158	-0.114007	-1.76521	0.080928	1.1435	0.103595	0.0905946	0.00470074	0.00566951	0.437458	1.29845	-1.29845	0.254497	0.0752655	0.169239	158	-0.188258	-2.3551	0.0219081	1.27704	0.134917	0.105649	0.00587313	0.0109525	0.31807	11.0754	-11.0754	0.000874792	0.0584312	0.00714121	158	-0.191788	-2.92674	0.00440108	1.2518
fp1af1.t4f8	-0.148819	-2.09623	0.0395623	1.20802	0.0943884	0.0781351	0.00435759	0.00641322	0.387264	4.23243	-4.23243	0.0396586	0.116906	0.18649	158	-0.0993181	-1.3994	0.165914	1.10705	0.0952066	0.086	0.00372947	0.00541977	0.409991	2.69773	-2.69773	0.100491	0.118597	0.100975	158	-0.0766676	-1.03068	0.306386	1.09076	0.117124	0.107378	0.00504806	0.00799525	0.455975	0.647704	-0.647704	0.420935	0.256822	0.350163	158	-0.118295	-1.673	0.0985804	1.10867
fp1af1.t4fc6	-0.195164	-2.87547	0.00519946	1.21729	0.0980083	0.0805135	0.00358729	0.00491407	0.37258	5.40148	-5.40148	0.0201197	0.0418193	0.151184	158	-0.143009	-1.80362	0.0763406	1.15864	0.153066	0.132108	0.00561817	0.0101715	0.39515	3.67696	-3.67696	0.0551693	0.0724353	0.0739296	158	-0.0730361	-0.875462	0.385063	1.08963	0.179554	0.164784	0.00765845	0.0150326	0.437626	1.30759	-1.30759	0.252831	0.288295	0.278651	158	-0.162366	-2.32704	0.0226823	1.18329
fp1af1.fc6c4	-0.0164414	-0.224547	0.82299	1.0169	0.109165	0.107351	0.00442207	0.0067604	0.517303	0.0999636	-0.0999636	0.751873	0.512607	0.594013	158	0.0342332	0.437477	0.663289	-1.03786	0.13505	0.140162	0.00583711	0.0101243	0.530415	0.309546	-0.309546	0.577959	0.297198	0.286849	158	-0.0924783	-1.19832	0.235287	1.11811	0.166992	0.149351	0.00745805	0.0126918	0.429852	1.65167	-1.65167	0.198732	0.221989	0.250001	158	-0.248549	-4.01577	0.000119507	1.2736
fp1af1.c4fc2	0.0889735	0.920959	0.361777	-1.10127	0.0910248	0.100243	0.00357246	0.0093504	0.539815	0.525284	-0.525284	0.468596	0.352199	0.482777	158	0.13467	1.57131	0.122005	-1.14095	0.121686	0.138838	0.00471018	0.00984714	0.586795	2.51854	-2.51854	0.112515	0.0966866	0.106374	158	-0.090368	-1.19049	0.238202	1.09821	0.131132	0.119405	0.0051074	0.00842289	0.441652	1.1397	-1.1397	0.285716	0.223126	0.293829	158	-0.137534	-1.8056	0.0757041	1.15048
fp1af1.fc2cz	-0.105424	-1.37652	0.173491	1.11716	0.0835455	0.0747838	0.00325322	0.00547094	0.429733	1.63092	-1.63092	0.201576	0.242332	0.337226	158	-0.132452	-2.04798	0.0435092	1.14709	0.101719	0.0886757	0.00404641	0.00491826	0.410147	2.67781	-2.67781	0.101756	0.0521431	0.101322	158	-0.177927	-2.79536	0.00632497	1.2472	0.12981	0.104081	0.00591169	0.00705463	0.397082	3.54433	-3.54433	0.0597494	0.0240218	0.134973	158	-0.243568	-3.878	0.000199236	1.27971
fp1af1.t4t6	-0.210908	-2.69506	0.00912682	1.23367	0.0909917	0.0737568	0.00309499	0.0055962	0.35542	6.93888	-6.93888	0.00843418	0.0537619	0.116204	158	-0.0656498	-0.973124	0.333353	1.07044	0.093562	0.0874054	0.00384339	0.00502538	0.479035	0.145843	-0.145843	0.70254	0.187191	0.324806	158	-0.0533122	-0.692976	0.49085	1.05905	0.122364	0.115541	0.00503009	0.00846425	0.467851	0.344773	-0.344773	0.557087	0.328417	0.407805	158	-0.0623207	-0.76699	0.446187	1.04816
fp1af1.t4cp6	-0.14437	-2.07086	0.0418089	1.15672	0.111545	0.0964324	0.00420417	0.00596531	0.406433	2.91785	-2.91785	0.0876045	0.120309	0.255729	158	-0.0162867	-0.201772	0.840789	1.01785	0.131165	0.128865	0.00545205	0.010013	0.474949	0.209602	-0.209602	0.647079	0.348101	0.308161	158	-0.156606	-2.04763	0.0447706	1.20658	0.148702	0.123243	0.00630692	0.0107151	0.382267	4.63809	-4.63809	0.0312698	0.0913523	0.0946638	158	-0.245065	-3.7646	0.000309734	1.24665
fp1af1.cp6c4	0.00833308	0.11915	0.90547	-1.00792	0.0985702	0.0993514	0.00381262	0.00533294	0.530975	0.318793	-0.318793	0.572334	0.531019	0.528229	158	-0.0658597	-0.808528	0.422092	1.07227	0.142264	0.132676	0.00558046	0.0104646	0.439551	1.22003	-1.22003	0.269355	0.219089	0.174566	158	-0.0867449	-1.14928	0.254628	1.10879	0.166769	0.150405	0.00744339	0.0121372	0.434822	1.42277	-1.42277	0.232948	0.231455	0.267202	158	-0.189084	-3.07589	0.00271699	1.21697
fp1af1.c4cp2	-0.0885339	-1.17476	0.244341	1.1039	0.0931157	0.0843514	0.00390756	0.00635537	0.428314	1.71036	-1.71036	0.190938	0.292574	0.333464	158	-0.173816	-2.56007	0.0123823	1.24618	0.097876	0.0785405	0.00447472	0.00608444	0.374944	5.21222	-5.21222	0.0224287	0.0231615	0.0490857	158	-0.168285	-2.68561	0.0085477	1.26039	0.136463	0.10827	0.00688936	0.00792065	0.393306	3.80396	-3.80396	0.0511314	0.0302626	0.12532	158	-0.198146	-3.26436	0.00149716	1.20787
fp1af1.cp2cz	-0.0970628	-1.48395	0.141415	1.12913	0.0891405	0.0789459	0.00432571	0.00533698	0.455263	0.664402	-0.664402	0.41501	0.219241	0.459289	158	-0.0899929	-1.32216	0.18988	1.10419	0.11776	0.106649	0.00503559	0.00672857	0.4605	0.519299	-0.519299	0.471141	0.129432	0.251152	158	-0.143399	-2.10747	0.038247	1.18335	0.130744	0.110486	0.00571516	0.00772856	0.411131	2.64385	-2.64385	0.103951	0.0833953	0.179105	158	-0.126336	-1.89227	0.0619484	1.14309
fp1af1.t6cp6	-0.0564509	-0.692435	0.49143	1.05623	0.0862397	0.0816486	0.00311862	0.00585103	0.460932	0.507555	-0.507555	0.476199	0.405461	0.484975	158	-0.103384	-1.2979	0.199317	1.10797	0.119421	0.107784	0.00433751	0.00784766	0.423042	1.97205	-1.97205	0.160231	0.133821	0.131542	158	-0.0720151	-0.930798	0.355522	1.08171	0.156322	0.144514	0.00641994	0.0109425	0.454709	0.687925	-0.687925	0.406871	0.276546	0.34574	158	-0.139323	-2.25993	0.0259975	1.12538
fp1af1.cp6p4	-0.0762228	-1.0599	0.292749	1.08379	0.0912727	0.0842162	0.00371897	0.00552216	0.451744	0.775765	-0.775765	0.378439	0.318493	0.443205	158	-0.0784056	-0.952998	0.34461	1.10262	0.102752	0.0931892	0.00464711	0.00889358	0.434323	1.43761	-1.43761	0.230526	0.191058	0.160252	158	-0.194106	-2.77288	0.00704397	1.29936	0.145107	0.111676	0.00683037	0.00993531	0.363636	6.22211	-6.22211	0.0126165	0.0262262	0.0537189	158	-0.203799	-3.53937	0.000578841	1.19473
fp1af1.p4cp2	-0.0796567	-0.978743	0.331774	1.08338	0.0975041	0.09	0.00360691	0.00676571	0.427992	1.72113	-1.72113	0.189547	0.337235	0.333066	158	-0.0670603	-0.822757	0.414021	1.06986	0.124769	0.116622	0.00465461	0.00873985	0.435252	1.39846	-1.39846	0.236981	0.216123	0.16242	158	-0.0873788	-1.15531	0.252182	1.10762	0.147074	0.132784	0.00644806	0.0105559	0.443197	1.07917	-1.07917	0.298884	0.229713	0.299826	158	-0.129419	-1.83069	0.0712114	1.11862
fp1af1.cp2pz	0.0582146	0.771321	0.443284	-1.05879	0.0817355	0.0865405	0.00326628	0.00530462	0.566772	1.48728	-1.48728	0.222639	0.38384	0.347179	158	-0.156893	-2.56778	0.0116928	1.20132	0.0969174	0.0806757	0.0042916	0.00464652	0.417419	2.25875	-2.25875	0.132862	0.0222731	0.117752	158	-0.181925	-2.72986	0.00776066	1.23492	0.122157	0.0989189	0.0051553	0.00677395	0.373537	5.32517	-5.32517	0.0210196	0.028144	0.0753673	158	-0.19764	-3.76992	0.000237361	1.22872
fp1af1.t6po8	-0.133269	-1.94169	0.0557934	1.15633	0.0875372	0.0757027	0.0035903	0.00492525	0.400901	3.26451	-3.26451	0.0707942	0.14196	0.237641	158	-0.0864073	-1.13652	0.259939	1.1052	0.0943306	0.0853514	0.00408955	0.00675985	0.442494	1.10068	-1.10068	0.294118	0.16027	0.184315	158	-0.185432	-2.75548	0.00725963	1.24715	0.122355	0.0981081	0.00525863	0.00705553	0.381924	4.67355	-4.67355	0.0306306	0.0267922	0.0929664	158	-0.0700588	-0.931911	0.354778	1.0613
fp1af1.po8p4	-0.159632	-2.31062	0.0235635	1.19294	0.0910826	0.0763514	0.00370486	0.00518852	0.384581	4.42008	-4.42008	0.0355184	0.0855716	0.18323	158	-0.0971428	-1.31375	0.193363	1.09111	0.126215	0.115676	0.0043071	0.00676793	0.43489	1.41791	-1.41791	0.233747	0.131095	0.161588	158	-0.0753182	-0.994189	0.323813	1.09365	0.157603	0.144108	0.00706941	0.0115879	0.440621	1.17505	-1.17505	0.278366	0.263191	0.290579	158	-0.221578	-3.64499	0.000427244	1.24241
fp1af1.p4po2	-0.0104106	-0.128416	0.89826	1.01123	0.0823471	0.0814324	0.00338522	0.0062669	0.49311	0.0156863	-0.0156863	0.90033	0.529779	0.643161	158	-0.083256	-1.19702	0.234992	1.09121	0.0905702	0.083	0.00368798	0.0051376	0.465137	0.40509	-0.40509	0.524472	0.14941	0.268416	158	-0.159409	-2.33016	0.0223937	1.19827	0.121835	0.101676	0.00509198	0.0069941	0.398334	3.4371	-3.4371	0.0637476	0.0590622	0.138654	158	-0.228489	-3.97245	0.000124872	1.22358
fp1af1.po2pz	-0.11426	-1.5402	0.128215	1.13896	0.0924711	0.0811892	0.00390571	0.00619683	0.422107	2.01856	-2.01856	0.155386	0.20779	0.309216	158	-0.0446217	-0.523031	0.603076	1.0442	0.115934	0.111027	0.00412799	0.00842459	0.444794	1.01618	-1.01618	0.313426	0.278044	0.191858	158	-0.0945038	-1.16671	0.248081	1.12138	0.144083	0.128486	0.00632036	0.0117791	0.429982	1.64117	-1.64117	0.200165	0.227884	0.250206	158	-0.0918868	-1.39356	0.167041	1.07976
fp1af1.po8o2	-0.0682412	-0.92734	0.356999	1.07637	0.082124	0.0762973	0.00340639	0.00527969	0.472297	0.255109	-0.255109	0.613501	0.350776	0.543057	158	-0.0584712	-0.804516	0.423809	1.06009	0.0862397	0.0813514	0.00335215	0.00506774	0.503493	0.00405136	-0.00405136	0.949249	0.21936	0.393916	158	-0.120498	-1.66871	0.0996117	1.14703	0.114083	0.0994595	0.00484015	0.00730519	0.418636	2.20337	-2.20337	0.137709	0.139835	0.211145	158	-0.09589	-1.3512	0.180788	1.07979
fp1af1.o2po2	-0.167065	-2.76472	0.00674203	1.20767	0.0890083	0.0737027	0.00379929	0.00402654	0.409685	2.71133	-2.71133	0.0996377	0.0481076	0.270811	158	-0.126942	-1.95312	0.0539784	1.15001	0.114752	0.0997838	0.00484355	0.00593915	0.42777	1.74812	-1.74812	0.186114	0.0586286	0.140356	158	-0.07393	-0.994793	0.323397	1.09016	0.165851	0.152135	0.00737228	0.0116514	0.457053	0.61826	-0.61826	0.431695	0.263191	0.355603	158	-0.216546	-3.54522	0.000601727	1.20451
fp1af1.po2oz	-0.068942	-0.994189	0.323236	1.09078	0.0983471	0.0901622	0.00482643	0.00666965	0.44207	1.11799	-1.11799	0.290351	0.334053	0.396818	158	-0.0888332	-1.23815	0.219694	1.10165	0.112488	0.102108	0.00469077	0.00694787	0.452338	0.757757	-0.757757	0.384031	0.141882	0.218919	158	-0.127669	-1.62776	0.108742	1.16601	0.160058	0.13727	0.00689496	0.0121837	0.404757	3.03806	-3.03806	0.0813332	0.147307	0.153313	158	-0.11745	-1.88972	0.0617347	1.10733
fp1af1.o2oz	-0.0285622	-0.413959	0.680034	1.02966	0.0836529	0.0812432	0.0034435	0.0046932	0.51841	0.112005	-0.112005	0.737873	0.47532	0.588499	158	-0.193247	-2.83059	0.00592293	1.23954	0.0893471	0.0720811	0.00357119	0.0049451	0.352036	7.2128	-7.2128	0.00723855	0.0149064	0.0306717	158	-0.147775	-2.10149	0.0390167	1.16036	0.0989752	0.0852973	0.00370493	0.0053513	0.404361	3.05262	-3.05262	0.080607	0.0840369	0.153151	158	-0.0502322	-0.648256	0.519183	1.04201
af1fpz.f7fp1	0.0115547	0.15365	0.878353	-1.01422	0.122901	0.124649	0.00600715	0.00965985	0.529187	0.284935	-0.284935	0.593485	0.524479	0.537989	158	-0.0669167	-0.833627	0.407838	1.07445	0.103496	0.0963243	0.0041343	0.00754427	0.434881	1.40825	-1.40825	0.235347	0.214085	0.162059	158	-0.00242731	-0.0262829	0.979137	1.0024	0.114355	0.114081	0.00405411	0.00961647	0.464944	0.410325	-0.410325	0.521805	0.481924	0.39243	158	-0.163184	-2.23317	0.0288265	1.17547
af1fpz.f7f3	0.0176177	0.235672	0.814407	-1.02234	0.141223	0.144378	0.00712674	0.0113338	0.538065	0.487239	-0.487239	0.485161	0.509922	0.49009	158	-0.110317	-1.52726	0.131164	1.14297	0.238017	0.208243	0.0107802	0.0162426	0.436311	1.36455	-1.36455	0.24275	0.101334	0.164547	158	-0.121887	-1.46395	0.148824	1.16471	0.264074	0.22673	0.0115314	0.0227545	0.408154	2.83388	-2.83388	0.092295	0.172944	0.166283	158	-0.0788615	-1.00837	0.317219	1.1028
af1fpz.f3af1	0.109575	1.36461	0.177566	-1.15471	0.152372	0.175946	0.00825301	0.0151764	0.582548	2.28309	-2.28309	0.130791	0.244875	0.293515	158	-0.0568608	-0.77865	0.43882	1.07437	0.165975	0.154486	0.00808965	0.0123393	0.487652	0.0509997	-0.0509997	0.821333	0.224968	0.361682	158	0.000239021	0.00287573	0.997716	-1.00031	0.189562	0.189622	0.00950378	0.0184326	0.502465	0.00203989	-0.00203989	0.963976	0.485802	0.542836	158	0.0469757	0.495102	0.622788	-1.05495
af1fpz.af1fz	-0.0969759	-1.46843	0.145653	1.1319	0.146719	0.129622	0.00724329	0.00911598	0.461228	0.504589	-0.504589	0.477491	0.221997	0.485251	158	-0.113678	-1.68219	0.0963875	1.1458	0.174843	0.152595	0.00797297	0.0105525	0.437682	1.30761	-1.30761	0.252827	0.0823575	0.16914	158	-0.136874	-1.84138	0.0700258	1.18172	0.220694	0.186757	0.00976246	0.0156326	0.414279	2.47295	-2.47295	0.11582	0.118149	0.191472	158	0.0128267	0.116112	0.908117	-1.01559
af1fpz.f7fc5	-0.00948699	-0.133281	0.894335	1.01097	0.155388	0.153703	0.00718847	0.0104065	0.513671	0.0627334	-0.0627334	0.802227	0.529779	0.613415	158	-0.136775	-2.03844	0.0447415	1.15726	0.211529	0.182784	0.0085464	0.0112166	0.424338	1.91466	-1.91466	0.166446	0.0529324	0.134241	158	-0.140123	-2.00146	0.0489828	1.18564	0.26443	0.223027	0.0118608	0.0169482	0.419297	2.19092	-2.19092	0.138827	0.0959833	0.211761	158	-0.275659	-3.92165	0.00020326	1.32062
af1fpz.fc5f3	-0.0267719	-0.37175	0.711174	1.02914	0.0943471	0.0916757	0.00402026	0.0059563	0.50518	0.00891964	-0.00891964	0.924757	0.486155	0.646481	158	-0.0680078	-1.00076	0.319935	1.09173	0.130802	0.119811	0.00660873	0.00877153	0.475826	0.194841	-0.194841	0.658918	0.182745	0.310915	158	-0.134524	-1.80249	0.0760291	1.17501	0.143446	0.122081	0.00624694	0.0100734	0.399011	3.40651	-3.40651	0.0649398	0.12179	0.138654	158	-0.0230566	-0.293102	0.770433	1.028
af1fpz.f3fc1	-0.00235211	-0.0295031	0.976561	1.00247	0.111355	0.111081	0.0045264	0.00812075	0.502361	0.00185888	-0.00185888	0.96561	0.552659	0.654825	158	-0.151226	-2.1735	0.0328895	1.2112	0.141645	0.116946	0.00655432	0.00928284	0.407856	2.84099	-2.84099	0.0918876	0.04321	0.0963141	158	-0.209715	-3.51669	0.000646239	1.34902	0.21176	0.156973	0.0107553	0.0112711	0.376204	5.14618	-5.14618	0.0232975	0.00364839	0.0790167	158	-0.280267	-4.95397	2.52241e-06	1.31958
af1fpz.fc1fz	0.00188841	0.0258576	0.979445	-1.00221	0.117793	0.118054	0.00553839	0.00842312	0.520081	0.13505	-0.13505	0.713252	0.552659	0.579217	158	-0.116541	-1.76475	0.0811914	1.16219	0.129066	0.111054	0.0063329	0.00800431	0.426067	1.82491	-1.82491	0.176729	0.0753417	0.136846	158	-0.205852	-3.07592	0.00287219	1.26917	0.181835	0.14327	0.00750571	0.0100426	0.355027	7.03569	-7.03569	0.00799009	0.0128951	0.0413001	158	-0.311563	-4.82811	6.38306e-06	1.36251
af1fpz.t3f7	-0.105853	-1.46535	0.147262	1.13084	0.0922397	0.0815676	0.00402959	0.00606664	0.427638	1.73744	-1.73744	0.187464	0.223372	0.331045	158	-0.137724	-2.24239	0.027125	1.17376	0.0990083	0.0843514	0.0044224	0.00481305	0.424522	1.89792	-1.89792	0.168311	0.0384433	0.134646	158	-0.118391	-1.62652	0.108368	1.1321	0.130926	0.115649	0.00513462	0.00786468	0.430272	1.62547	-1.62547	0.20233	0.146991	0.25157	158	-0.115495	-1.58773	0.116881	1.10063
af1fpz.t3fc5	-0.0718278	-0.902553	0.370371	1.08128	0.102488	0.0947838	0.00415089	0.00745831	0.435419	1.3888	-1.3888	0.238608	0.355549	0.357241	158	-0.153025	-2.20065	0.0308274	1.20352	0.15005	0.124676	0.00665309	0.0094171	0.395474	3.66887	-3.66887	0.0554377	0.0416304	0.0740612	158	-0.104013	-1.36203	0.17797	1.14325	0.176091	0.154027	0.00831452	0.0139027	0.429565	1.66222	-1.66222	0.197304	0.191626	0.248988	158	-0.1851	-2.70487	0.0084098	1.23757
af1fpz.fc5c3	-0.0283224	-0.397759	0.691962	1.02865	0.108926	0.105892	0.00433086	0.00627818	0.493822	0.012751	-0.012751	0.910094	0.480726	0.643161	158	-0.1939	-2.7952	0.0065922	1.26775	0.144215	0.113757	0.00624736	0.00892784	0.368657	5.76993	-5.76993	0.0163027	0.0159078	0.0431616	158	-0.336127	-6.26245	5.54907e-09	1.75048	0.235653	0.134622	0.0120787	0.0106946	0.261521	19.1572	-19.1572	1.20383e-05	9.1994e-08	0.000209552	158	-0.319002	-5.7171	8.65395e-08	1.43245
af1fpz.c3fc1	0.021141	0.299447	0.76543	-1.02134	0.0867438	0.0885946	0.00354983	0.00505962	0.541404	0.570827	-0.570827	0.44993	0.499617	0.474478	158	-0.141745	-1.98551	0.0509152	1.19387	0.114289	0.0957297	0.00522215	0.00775271	0.393074	3.81229	-3.81229	0.0508778	0.0565321	0.0703509	158	-0.219537	-3.53611	0.000630975	1.31397	0.138322	0.10527	0.00612611	0.00705955	0.361941	6.36653	-6.36653	0.0116293	0.00358158	0.0525625	158	-0.141915	-2.09007	0.0398105	1.14833
af1fpz.fc1cz	-0.0396456	-0.51421	0.608894	1.03844	0.0909339	0.0875676	0.00333732	0.00563205	0.477908	0.161942	-0.161942	0.687375	0.449191	0.571875	158	-0.102171	-1.63277	0.10575	1.12454	0.115281	0.102514	0.00519859	0.00584119	0.456673	0.624792	-0.624792	0.429272	0.0875254	0.23518	158	-0.32326	-6.12953	9.46646e-09	1.74762	0.191058	0.109324	0.0102491	0.00853003	0.242655	22.1989	-22.1989	2.4581e-06	1.41244e-07	6.76653e-05	158	-0.253599	-4.07377	9.79509e-05	1.30077
af1fpz.t3cp5	-0.0673291	-0.929301	0.355895	1.06832	0.119248	0.111622	0.00454302	0.00683431	0.458062	0.586431	-0.586431	0.443803	0.350776	0.471852	158	-0.275218	-4.31093	4.33603e-05	1.4226	0.151603	0.106568	0.00649241	0.00818449	0.30426	12.8491	-12.8491	0.000337636	0.00066688	0.00683934	158	-0.373429	-6.66868	1.13378e-09	1.85837	0.223959	0.120514	0.0108435	0.0110925	0.20949	28.4033	-28.4033	9.84948e-08	2.00705e-08	6.13613e-06	158	-0.367189	-6.51084	2.49839e-09	1.53752
af1fpz.cp5c3	-0.0743041	-0.941075	0.350393	1.08174	0.0956612	0.0884324	0.00377671	0.00668876	0.438304	1.26131	-1.26131	0.261404	0.348307	0.375605	158	-0.160723	-2.13817	0.0362787	1.19607	0.141298	0.118135	0.00562301	0.00925913	0.379861	4.81659	-4.81659	0.028187	0.0461488	0.0540914	158	-0.150274	-2.09359	0.0398829	1.19297	0.163372	0.136946	0.00698928	0.0105106	0.395964	3.62964	-3.62964	0.056759	0.0851839	0.131749	158	-0.111357	-1.45929	0.149383	1.12947
af1fpz.c3cp1	-0.113563	-1.47909	0.144083	1.12057	0.0911901	0.0813784	0.00337448	0.00571119	0.415915	2.34608	-2.34608	0.125599	0.221418	0.289069	158	-0.199381	-3.27586	0.00144636	1.31062	0.113174	0.0863514	0.00552876	0.00603931	0.365683	5.99944	-5.99944	0.0143105	0.0065649	0.0406196	158	-0.341936	-7.24582	1.87064e-11	1.85064	0.197769	0.106865	0.0108721	0.00626039	0.257739	19.6642	-19.6642	9.23134e-06	6.51251e-10	0.000173444	158	-0.275809	-4.98061	2.11383e-06	1.384
af1fpz.cp1cz	-0.144025	-1.91875	0.0593921	1.1722	0.0848099	0.0723514	0.00338904	0.00553846	0.387402	4.22364	-4.22364	0.0398645	0.146755	0.18649	158	-0.267081	-4.57072	1.31166e-05	1.37927	0.105496	0.0764865	0.00441264	0.00456182	0.305787	12.5431	-12.5431	0.000397671	0.000320067	0.00721633	158	-0.277572	-4.64896	1.0182e-05	1.48947	0.153496	0.103054	0.00732104	0.00800797	0.291582	14.5351	-14.5351	0.00013757	8.16116e-05	0.00152186	158	-0.203031	-3.45307	0.000788874	1.22222
af1fpz.t3t5	-0.164597	-2.49852	0.0144126	1.18755	0.0937521	0.0789459	0.00365618	0.0046636	0.405497	2.96724	-2.96724	0.0849667	0.0654826	0.253105	158	-0.193539	-2.76709	0.00715498	1.23174	0.0982727	0.0797838	0.00379007	0.00550282	0.350968	7.38916	-7.38916	0.00656182	0.0166452	0.029161	158	-0.297559	-5.11858	1.38812e-06	1.49276	0.153512	0.102838	0.00684817	0.00714947	0.271544	17.4719	-17.4719	2.9159e-05	1.318e-05	0.000420914	158	-0.142133	-1.85518	0.0682476	1.13006
af1fpz.t5cp5	-0.0312874	-0.366849	0.715153	1.03153	0.0911653	0.0883784	0.00334689	0.0068199	0.451962	0.764983	-0.764983	0.381773	0.487135	0.443959	158	-0.108672	-1.59458	0.114772	1.13547	0.121066	0.106622	0.00540589	0.00726859	0.438147	1.27508	-1.27508	0.258816	0.0923642	0.170799	158	-0.169057	-2.33186	0.022634	1.21223	0.167157	0.137892	0.0068291	0.0105294	0.378954	4.90695	-4.90695	0.0267488	0.0593962	0.0857875	158	-0.182006	-2.75701	0.00716592	1.19355
af1fpz.cp5p3	-0.174324	-2.41085	0.0185745	1.20239	0.0929091	0.0772703	0.00353787	0.00543714	0.392431	3.84495	-3.84495	0.0498961	0.0729829	0.199979	158	-0.256427	-4.31526	3.66632e-05	1.4494	0.118537	0.0817838	0.0058232	0.00621537	0.307588	12.3114	-12.3114	0.000450189	0.000585566	0.00754094	158	-0.353211	-7.03827	7.37682e-11	1.87996	0.198463	0.105568	0.0106057	0.00785631	0.233498	23.7543	-23.7543	1.09451e-06	1.83442e-09	3.92592e-05	158	-0.309726	-5.41737	3.64052e-07	1.42528
af1fpz.p3cp1	-0.0936728	-1.25946	0.212232	1.10486	0.091405	0.0827297	0.00367078	0.00582846	0.433041	1.49232	-1.49232	0.221857	0.271151	0.346759	158	-0.0477437	-0.535756	0.594434	1.05038	0.112959	0.107541	0.00415665	0.00921935	0.440846	1.16619	-1.16619	0.280185	0.275705	0.179054	158	-0.181031	-2.53745	0.0133689	1.22949	0.148901	0.121108	0.00607167	0.0091161	0.366981	5.92851	-5.92851	0.0148979	0.0420569	0.0591762	158	-0.165276	-2.55317	0.0124023	1.17048
af1fpz.cp1pz	-0.195312	-2.7605	0.0073246	1.22867	0.0917521	0.0746757	0.00345439	0.00513161	0.363698	6.16161	-6.16161	0.0130553	0.0490383	0.1319	158	-0.0956681	-1.36253	0.177113	1.09564	0.108942	0.0994324	0.00401444	0.00570937	0.442819	1.08779	-1.08779	0.296962	0.123865	0.185438	158	-0.313729	-5.22294	1.02214e-06	1.48265	0.153595	0.103595	0.00632031	0.0071903	0.271339	17.4721	-17.4721	2.91557e-05	9.98545e-06	0.000420914	158	-0.201554	-3.03497	0.00322823	1.18293
af1fpz.t5po7	-0.115587	-1.6107	0.111658	1.11993	0.0820579	0.0732703	0.00304078	0.00452979	0.426736	1.78105	-1.78105	0.182021	0.191982	0.327938	158	-0.264077	-3.88917	0.000215364	1.39363	0.0942397	0.0676216	0.00394665	0.00559163	0.298356	13.5206	-13.5206	0.000235963	0.0021055	0.00598682	158	-0.26408	-4.35001	3.36182e-05	1.41879	0.147669	0.104081	0.00665675	0.00748957	0.324209	10.3498	-10.3498	0.00129491	0.000248292	0.00958246	158	-0.256586	-3.80422	0.000284354	1.23193
af1fpz.po7p3	-0.0702664	-0.972626	0.334038	1.07117	0.0915124	0.0854324	0.00347278	0.00519768	0.454156	0.698302	-0.698302	0.403355	0.338896	0.452121	158	-0.187721	-2.36672	0.0212515	1.22987	0.126942	0.103216	0.00479189	0.00880538	0.353853	7.13441	-7.13441	0.00756183	0.0328939	0.0310688	158	-0.224796	-2.98432	0.00403753	1.30931	0.176934	0.135135	0.00712163	0.0120604	0.32952	9.73802	-9.73802	0.00180496	0.0167055	0.0124215	158	-0.214056	-2.92711	0.00467297	1.22099
af1fpz.p3po1	-0.123877	-1.8492	0.0680197	1.16889	0.083876	0.0717568	0.00398885	0.00520011	0.422488	1.9954	-1.9954	0.157777	0.15447	0.310523	158	-0.0742805	-1.03673	0.303323	1.08091	0.0980413	0.0907027	0.00397429	0.00585765	0.460689	0.513434	-0.513434	0.473656	0.176288	0.252182	158	-0.234208	-3.54275	0.000660427	1.33234	0.138347	0.103838	0.00587405	0.0077704	0.348801	7.6701	-7.6701	0.00561432	0.00369734	0.0316472	158	-0.323082	-5.39766	4.87019e-07	1.35861
af1fpz.po1pz	-0.0288335	-0.387799	0.699383	1.03096	0.0868512	0.0842432	0.00360491	0.00567731	0.496063	0.00516389	-0.00516389	0.942713	0.483639	0.650298	158	-0.117942	-1.47712	0.144933	1.13317	0.102628	0.0905676	0.003927	0.0071585	0.395039	3.65374	-3.65374	0.0559435	0.107955	0.0745085	158	-0.259951	-3.78797	0.000307515	1.37659	0.151983	0.110405	0.00625167	0.00902203	0.31026	12.0948	-12.0948	0.000505625	0.00190753	0.00449923	158	-0.231659	-4.07569	8.37108e-05	1.2321
af1fpz.po7o1	0.0286421	0.361415	0.719046	-1.02902	0.0792149	0.0815135	0.00312111	0.00554163	0.522217	0.165262	-0.165262	0.684358	0.488287	0.571035	158	-0.164249	-2.39121	0.0192369	1.18848	0.0915455	0.077027	0.00355122	0.00492473	0.381683	4.63879	-4.63879	0.0312571	0.0310923	0.0568053	158	-0.221428	-3.28501	0.0015279	1.34411	0.122496	0.0911351	0.00563738	0.00770439	0.342105	8.3086	-8.3086	0.00394577	0.00770984	0.0237106	158	-0.29037	-4.8195	5.3152e-06	1.2629
af1fpz.o1po1	-0.122557	-1.67615	0.0982486	1.15314	0.0957107	0.083	0.0041177	0.00636797	0.412241	2.56466	-2.56466	0.109276	0.180033	0.279429	158	-0.232417	-3.3372	0.00133642	1.30022	0.119198	0.0916757	0.00465109	0.00681061	0.34269	8.27312	-8.27312	0.00402362	0.00627075	0.0240048	158	-0.262117	-3.92282	0.000187334	1.38559	0.185107	0.133595	0.00773729	0.01061	0.314645	11.5169	-11.5169	0.000689663	0.00123834	0.00578966	158	-0.307476	-4.4292	3.40748e-05	1.37978
af1fpz.po1oz	-0.130651	-1.96559	0.0526669	1.15479	0.097595	0.0845135	0.00408639	0.005253	0.424679	1.88652	-1.88652	0.169595	0.136931	0.318396	158	-0.226217	-3.18927	0.0021307	1.27735	0.136124	0.106568	0.0051114	0.0077304	0.347085	7.84217	-7.84217	0.00510412	0.0084266	0.0259998	158	-0.248476	-3.72847	0.000360871	1.39452	0.212231	0.152189	0.00956657	0.0129542	0.324288	10.3492	-10.3492	0.00129528	0.00219131	0.00958246	158	-0.330236	-5.288	9.24324e-07	1.3845
af1fpz.o1oz	0.00601119	0.0807552	0.935876	-1.00575	0.0804298	0.0808919	0.00306448	0.00483307	0.520805	0.142735	-0.142735	0.705577	0.541754	0.576288	158	-0.0620172	-0.760037	0.450319	1.0658	0.0852066	0.0799459	0.00324988	0.0061112	0.445498	0.983477	-0.983477	0.321342	0.228089	0.19536	158	-0.130745	-1.64573	0.105081	1.14648	0.109752	0.0957297	0.00411811	0.00745916	0.402346	3.16142	-3.16142	0.0753977	0.14384	0.14851	158	-0.183648	-2.53934	0.0133647	1.17334
af1fpz.fp2fpz	-0.193931	-3.55518	0.000523735	1.44734	0.148372	0.102514	0.00994072	0.00821991	0.369497	5.691	-5.691	0.0170521	0.0110114	0.145337	158	-0.250414	-4.39149	2.51319e-05	1.63734	0.173248	0.105811	0.0110559	0.0106575	0.31651	11.2807	-11.2807	0.000783156	0.000450329	0.0111828	158	-0.385836	-8.84176	2.46102e-15	2.63399	0.264182	0.100297	0.0171822	0.00695199	0.215264	27.1276	-27.1276	1.90457e-07	1.04768e-12	1.02473e-05	158	-0.323562	-6.91686	1.12214e-10	1.88854
af1fpz.fp2af2	0.0509503	0.635922	0.527265	-1.0767	0.295322	0.317973	0.0171871	0.0311976	0.537825	0.481491	-0.481491	0.487748	0.417357	0.49009	158	-0.00365433	-0.0455804	0.963797	1.00433	0.373041	0.371432	0.0170478	0.0309081	0.500894	0.000269731	-0.000269731	0.986897	0.379312	0.402254	158	-0.0252794	-0.303185	0.762868	1.02863	0.381901	0.37127	0.0159855	0.031207	0.486468	0.0617056	-0.0617056	0.80382	0.418688	0.498151	158	-0.00452233	-0.0550709	0.956273	1.00554
af1fpz.af2fpz	-0.225902	-3.51506	0.000701446	1.40677	0.360628	0.256351	0.0185893	0.0231191	0.35085	7.50016	-7.50016	0.00616935	0.0135584	0.101757	158	-0.374696	-6.53115	2.63651e-09	1.73877	0.387934	0.223108	0.0171191	0.0185429	0.22898	24.7636	-24.7636	6.48104e-07	3.12809e-07	9.40865e-05	158	-0.451513	-8.21332	6.81599e-13	1.92198	0.465587	0.242243	0.0185435	0.0198894	0.182103	34.0405	-34.0405	5.39772e-09	3.95491e-11	7.83347e-07	158	-0.38367	-7.47314	9.34736e-12	1.83204
af1fpz.f8fp2	-0.116432	-1.48301	0.143226	1.12215	0.102025	0.0909189	0.00369044	0.00651625	0.417642	2.25863	-2.25863	0.132872	0.22119	0.293515	158	-0.0426517	-0.568355	0.571711	1.04654	0.109463	0.104595	0.00453099	0.00726891	0.467807	0.344798	-0.344798	0.557073	0.268409	0.279366	158	-0.0763864	-1.06676	0.289631	1.10115	0.136661	0.124108	0.00661067	0.00973506	0.45091	0.804929	-0.804929	0.369624	0.250841	0.333483	158	-0.180484	-2.70155	0.00840021	1.19608
af1fpz.f8f4	0.033084	0.396685	0.693103	-1.03433	0.197438	0.204216	0.00778455	0.0152108	0.529689	0.295983	-0.295983	0.586412	0.481239	0.534634	158	-0.0605395	-0.757259	0.451875	1.06202	0.301298	0.283703	0.0112381	0.0203363	0.453832	0.715413	-0.715413	0.397653	0.228557	0.222888	158	-0.0803803	-0.964788	0.338796	1.0835	0.334479	0.308703	0.0121421	0.0237989	0.442131	1.12651	-1.12651	0.288521	0.270709	0.294411	158	-0.180862	-2.44507	0.0171487	1.19782
af1fpz.f4af2	-0.0368938	-0.589776	0.556692	1.04965	0.125702	0.119757	0.00674251	0.00749478	0.522773	0.173694	-0.173694	0.676849	0.428267	0.567422	158	-0.173986	-2.64094	0.00985724	1.25476	0.131174	0.104541	0.00620885	0.00794676	0.359748	6.54418	-6.54418	0.0105228	0.0201145	0.0365091	158	-0.295942	-4.80997	5.89196e-06	1.51715	0.160818	0.106	0.00735833	0.00870297	0.278064	16.5405	-16.5405	4.7621e-05	4.80762e-05	0.000625082	158	-0.219912	-3.67698	0.000375727	1.26192
af1fpz.af2fz	0.12358	1.58011	0.119236	-1.14661	0.285471	0.327324	0.0131078	0.0230168	0.586431	2.51186	-2.51186	0.112993	0.200374	0.281512	158	0.148726	1.91985	0.059495	-1.13545	0.371372	0.421676	0.0130774	0.0227051	0.610329	4.10567	-4.10567	0.0427397	0.0618137	0.0658896	158	0.123369	1.62165	0.10979	-1.11258	0.398636	0.443514	0.0142349	0.023732	0.595483	3.07374	-3.07374	0.0795664	0.147945	0.152151	158	-0.0432645	-0.534656	0.594909	1.0436
af1fpz.f8fc6	0.00943312	0.118073	0.906404	-1.00968	0.208603	0.210622	0.00829694	0.0149451	0.509975	0.033385	-0.033385	0.855021	0.531019	0.630145	158	-0.182822	-2.43452	0.0176898	1.21389	0.226603	0.186676	0.00847867	0.014039	0.383117	4.59369	-4.59369	0.0320898	0.0294422	0.0576314	158	-0.263152	-3.83268	0.000264923	1.36576	0.23624	0.172973	0.00938451	0.0135801	0.316532	11.3081	-11.3081	0.000771708	0.00167693	0.00634345	158	-0.280845	-4.77165	6.00192e-06	1.31692
af1fpz.fc6f4	-0.0564223	-0.667063	0.507521	1.06293	0.103306	0.0971892	0.00408388	0.00820979	0.431716	1.55815	-1.55815	0.211936	0.410522	0.342603	158	0.00529731	0.0682435	0.945809	-1.00594	0.152017	0.152919	0.00668485	0.0114089	0.515825	0.0837948	-0.0837948	0.772219	0.374231	0.345291	158	-0.109114	-1.48116	0.143181	1.14765	0.177917	0.155027	0.0083252	0.0130203	0.424249	1.92611	-1.92611	0.165185	0.170532	0.231393	158	-0.148053	-1.944	0.0563224	1.16696
af1fpz.f4fc2	0.0667117	0.794239	0.43044	-1.07933	0.173281	0.187027	0.00778221	0.0154588	0.539031	0.510429	-0.510429	0.474953	0.378009	0.484397	158	-0.0476626	-0.584677	0.561032	1.05089	0.205207	0.19527	0.00799976	0.014994	0.474675	0.215271	-0.215271	0.642667	0.264292	0.306563	158	-0.153387	-2.34939	0.0210842	1.20822	0.269727	0.223243	0.0123751	0.0154378	0.404885	3.03792	-3.03792	0.0813399	0.0574961	0.153313	158	-0.244985	-3.15429	0.00251991	1.31051
af1fpz.fc2fz	-0.048569	-0.658253	0.512583	1.05414	0.0933058	0.0885135	0.00393892	0.0061227	0.474371	0.219129	-0.219129	0.639705	0.412656	0.555534	158	-0.11659	-1.45387	0.151288	1.14555	0.109198	0.0953243	0.00456221	0.00838167	0.387999	4.15658	-4.15658	0.0414731	0.1108	0.0651043	158	-0.259456	-3.14352	0.00270343	1.50152	0.156686	0.104351	0.00731704	0.0149543	0.241085	22.471	-22.471	2.13343e-06	0.0123299	6.01263e-05	158	-0.185425	-2.26139	0.0276255	1.2265
af1fpz.t4f8	-0.0771487	-0.994316	0.323904	1.0964	0.121463	0.110784	0.00541039	0.00927776	0.430434	1.61501	-1.61501	0.203788	0.334053	0.338519	158	-0.13169	-1.84545	0.0690891	1.16046	0.102215	0.0880811	0.00428903	0.0063451	0.402706	3.13936	-3.13936	0.076424	0.0677446	0.0869081	158	-0.156641	-2.4045	0.0183214	1.20516	0.133479	0.110757	0.0059231	0.00736341	0.399011	3.40651	-3.40651	0.0649398	0.0522827	0.138654	158	-0.19258	-2.90148	0.00476837	1.18318
af1fpz.t4fc6	-0.105936	-1.39902	0.166574	1.10976	0.102488	0.0923514	0.00376138	0.00619239	0.426481	1.7974	-1.7974	0.180027	0.238784	0.32723	158	-0.209221	-2.89117	0.00514402	1.26336	0.145116	0.114865	0.00564746	0.0088082	0.350056	7.48944	-7.48944	0.00620617	0.0139614	0.0281551	158	-0.168808	-2.22636	0.0295342	1.23133	0.188826	0.153351	0.00815722	0.0136878	0.377299	5.04437	-5.04437	0.0247061	0.0712388	0.0821466	158	-0.174925	-2.428	0.0177684	1.21054
af1fpz.fc6c4	-0.0377347	-0.4841	0.630014	1.03915	0.160198	0.154162	0.0062608	0.0107831	0.476844	0.178867	-0.178867	0.672348	0.458205	0.566899	158	-0.09056	-1.28859	0.201511	1.11667	0.197802	0.177135	0.00921945	0.0131234	0.456195	0.644353	-0.644353	0.422139	0.134424	0.23331	158	-0.281525	-4.9163	3.06291e-06	1.4963	0.247537	0.165432	0.0118362	0.0117818	0.313927	11.6417	-11.6417	0.000644886	2.71101e-05	0.00552979	158	-0.324696	-5.81651	5.54379e-08	1.43868
af1fpz.c4fc2	0.0505235	0.583823	0.561798	-1.05129	0.0949669	0.0998378	0.0035901	0.00753117	0.527609	0.253032	-0.253032	0.614948	0.430533	0.543657	158	0.0468329	0.527028	0.60043	-1.04901	0.130496	0.136892	0.00501108	0.0110532	0.50841	0.0237096	-0.0237096	0.877626	0.277379	0.376387	158	-0.113557	-1.4624	0.148678	1.14802	0.147132	0.128162	0.00649552	0.0112284	0.39195	3.8927	-3.8927	0.0484965	0.172944	0.123539	158	-0.0959825	-1.10142	0.275721	1.10697
af1fpz.fc2cz	-0.0365892	-0.565431	0.573178	1.03527	0.096	0.0927297	0.00370975	0.00443719	0.507335	0.0178102	-0.0178102	0.893834	0.43416	0.643137	158	-0.211955	-3.50583	0.000679242	1.32238	0.11805	0.0892703	0.0055701	0.00603004	0.368729	5.7407	-5.7407	0.0165762	0.00408785	0.0432356	158	-0.299702	-5.84771	3.23533e-08	1.60503	0.205488	0.128027	0.010626	0.00790897	0.29628	13.9302	-13.9302	0.000189726	4.12169e-07	0.0020232	158	-0.312082	-5.39252	4.27488e-07	1.44851
af1fpz.t4t6	-0.142204	-1.65304	0.104214	1.13452	0.099562	0.0877568	0.00305886	0.00645327	0.383661	4.48123	-4.48123	0.0342691	0.185023	0.181144	158	-0.214275	-2.93077	0.00462412	1.26223	0.105686	0.0837297	0.00398181	0.00634584	0.340751	8.46381	-8.46381	0.00362282	0.0131521	0.0228766	158	-0.200863	-2.94326	0.00429257	1.26173	0.139711	0.11073	0.00575595	0.00798898	0.364207	6.18106	-6.18106	0.0129125	0.0175129	0.0543962	158	-0.275741	-3.8282	0.000287475	1.27562
af1fpz.t4cp6	-0.146698	-2.08979	0.0400742	1.15061	0.144355	0.125459	0.00515981	0.00742526	0.400314	3.33107	-3.33107	0.0679825	0.116906	0.232054	158	-0.215462	-3.15158	0.00232314	1.30373	0.180091	0.138135	0.00773223	0.0108369	0.358055	6.76592	-6.76592	0.00929152	0.00889127	0.0338628	158	-0.354691	-6.25358	8.45642e-09	1.69162	0.213281	0.126081	0.0096895	0.0100274	0.243673	22.0827	-22.0827	2.61147e-06	1.28002e-07	6.86921e-05	158	-0.359388	-6.45889	2.84525e-09	1.48719
af1fpz.cp6c4	-0.0879411	-1.22077	0.226198	1.08921	0.102091	0.0937297	0.00381237	0.00569002	0.460432	0.522299	-0.522299	0.469863	0.280554	0.483017	158	-0.190073	-2.55606	0.0129171	1.25673	0.138818	0.110459	0.00580239	0.00945644	0.354078	7.11239	-7.11239	0.0076553	0.0235738	0.0311589	158	-0.152204	-2.11568	0.0379118	1.23009	0.173975	0.141432	0.00848826	0.0128275	0.390621	4.00672	-4.00672	0.0453193	0.0831514	0.118944	158	-0.236918	-3.79479	0.000263923	1.27621
af1fpz.c4cp2	-0.0493448	-0.673622	0.50279	1.05089	0.109463	0.104162	0.00429866	0.00659096	0.472122	0.259248	-0.259248	0.610637	0.408506	0.543057	158	-0.211957	-3.3315	0.00125681	1.3488	0.133421	0.0989189	0.00659858	0.00798219	0.359838	6.56479	-6.56479	0.0104016	0.00603764	0.0365091	158	-0.300034	-6.02612	1.24081e-08	1.6799	0.213165	0.126892	0.0118725	0.00800054	0.298006	13.7012	-13.7012	0.000214314	1.75127e-07	0.00222526	158	-0.316827	-5.92814	2.63873e-08	1.49637
af1fpz.cp2cz	-0.0558405	-0.828097	0.410013	1.06957	0.0918678	0.0858919	0.0043898	0.00572765	0.484951	0.0756895	-0.0756895	0.783226	0.37084	0.605375	158	-0.107474	-1.60751	0.11174	1.12843	0.12181	0.107946	0.00527524	0.00682305	0.442169	1.1136	-1.1136	0.291302	0.0908935	0.183068	158	-0.250483	-4.13422	7.49003e-05	1.40819	0.158174	0.112324	0.00741949	0.00824276	0.303275	12.9674	-12.9674	0.000316965	0.000525022	0.00307529	158	-0.159471	-2.32904	0.022461	1.1897
af1fpz.t6cp6	-0.00288252	-0.0308066	0.97555	1.00279	0.0840992	0.0838649	0.00289029	0.00703521	0.46476	0.412982	-0.412982	0.52046	0.552659	0.504845	158	-0.158653	-2.02946	0.0467981	1.18798	0.111124	0.0935405	0.00425971	0.00754462	0.360955	6.42912	-6.42912	0.0112264	0.0543044	0.0369969	158	-0.139963	-1.9038	0.0611806	1.18309	0.154793	0.130838	0.00676145	0.010612	0.421654	2.05936	-2.05936	0.151274	0.108757	0.221335	158	-0.291494	-4.6793	1.01765e-05	1.27827
af1fpz.cp6p4	0.0647956	0.712963	0.479166	-1.06147	0.110174	0.116946	0.00377622	0.00871607	0.512503	0.051935	-0.051935	0.81973	0.400023	0.617659	158	-0.206433	-3.37368	0.00106084	1.35167	0.142364	0.105324	0.00735176	0.00815402	0.363738	6.20175	-6.20175	0.0127624	0.00561175	0.0388197	158	-0.32488	-6.11673	1.04569e-08	1.7499	0.221008	0.126297	0.0117946	0.0100318	0.26855	17.9724	-17.9724	2.24137e-05	1.50802e-07	0.000340137	158	-0.299099	-5.11753	1.42212e-06	1.43914
af1fpz.p4cp2	-0.0264544	-0.370501	0.712082	1.02631	0.100661	0.0980811	0.00394016	0.00574187	0.500676	0.000151755	-0.000151755	0.990171	0.486155	0.662041	158	-0.114565	-1.3757	0.17441	1.14082	0.125983	0.110432	0.00511495	0.0100806	0.404757	3.03811	-3.03811	0.0813306	0.12295	0.0897865	158	-0.150688	-1.9979	0.049941	1.21138	0.161702	0.133486	0.00731284	0.0120821	0.380408	4.79852	-4.79852	0.0284842	0.0969516	0.0882623	158	-0.227392	-3.165	0.0023129	1.21515
af1fpz.cp2pz	0.0206475	0.311439	0.756224	-1.02563	0.0841405	0.0862973	0.00431166	0.00541933	0.547565	0.750732	-0.750732	0.386245	0.497982	0.444834	158	-0.175847	-2.69306	0.00851637	1.24413	0.0974793	0.0783514	0.00442053	0.00555943	0.353458	7.13472	-7.13472	0.00756055	0.0185643	0.0310688	158	-0.266497	-4.84964	3.59952e-06	1.4885	0.152471	0.102432	0.00772118	0.00684432	0.313497	11.6289	-11.6289	0.000649364	3.1592e-05	0.00552979	158	-0.176473	-2.86851	0.00504215	1.21528
af1fpz.t6po8	-0.139689	-1.85552	0.0680573	1.16453	0.0913058	0.0784054	0.00361731	0.00593729	0.404045	3.07412	-3.07412	0.0795476	0.15447	0.24514	158	-0.196129	-2.96375	0.00397302	1.27147	0.103504	0.0814054	0.00454012	0.00591474	0.361688	6.33604	-6.33604	0.0118309	0.0118267	0.0377865	158	-0.334772	-6.16154	9.65936e-09	1.63486	0.149612	0.0915135	0.00696265	0.00635849	0.252071	20.6788	-20.6788	5.43148e-06	1.42092e-07	0.000112792	158	-0.181036	-2.66344	0.00938902	1.16897
af1fpz.po8p4	-0.1357	-2.08905	0.0395916	1.14904	0.0931653	0.0810811	0.00365307	0.00448511	0.430662	1.59966	-1.59966	0.205951	0.116906	0.340504	158	-0.159449	-1.9575	0.0551846	1.18146	0.120636	0.102108	0.00438467	0.00838845	0.360648	6.46028	-6.46028	0.0110312	0.0595111	0.0368142	158	-0.193025	-2.71656	0.0082777	1.27266	0.167579	0.131676	0.00734311	0.0109886	0.355027	7.03572	-7.03572	0.00798999	0.0295068	0.0413001	158	-0.295204	-4.73638	8.17089e-06	1.29726
af1fpz.p4po2	-0.0704084	-0.9225	0.359717	1.07364	0.0863554	0.0804324	0.00331145	0.00550069	0.460877	0.504692	-0.504692	0.477446	0.351686	0.485251	158	-0.202194	-2.85358	0.00565665	1.25095	0.0884793	0.0707297	0.00346016	0.00516887	0.349504	7.50189	-7.50189	0.00616341	0.0147271	0.0281551	158	-0.304976	-5.17244	1.16978e-06	1.54142	0.142686	0.0925676	0.00656851	0.00712328	0.27733	16.6572	-16.6572	4.47805e-05	1.12088e-05	0.000602339	158	-0.190369	-3.1909	0.00186526	1.19586
af1fpz.po2pz	-0.102665	-1.24296	0.219011	1.11201	0.0961736	0.0864865	0.00357668	0.00692437	0.406383	2.9252	-2.9252	0.0872065	0.275704	0.255729	158	-0.0808468	-0.959701	0.341391	1.09337	0.123876	0.113297	0.0049269	0.00986058	0.419268	2.17904	-2.17904	0.139901	0.19029	0.121494	158	-0.228576	-3.00775	0.00379569	1.32757	0.165372	0.124568	0.00680471	0.0117364	0.319578	10.9116	-10.9116	0.000955627	0.0158574	0.00759166	158	-0.288874	-4.68588	9.62989e-06	1.30766
af1fpz.po8o2	-0.112071	-1.52144	0.132785	1.11608	0.0844298	0.0756486	0.00310813	0.00486318	0.424673	1.88103	-1.88103	0.170217	0.211609	0.318766	158	-0.0651786	-0.940526	0.349875	1.06943	0.0866529	0.081027	0.00351078	0.00484295	0.47353	0.232798	-0.232798	0.629457	0.19346	0.302589	158	-0.194921	-3.05381	0.00297541	1.28521	0.130397	0.101459	0.00604027	0.00730108	0.363044	6.27374	-6.27374	0.012254	0.0131678	0.0531313	158	-0.171409	-2.48794	0.0150316	1.16607
af1fpz.o2po2	-0.0880007	-1.21908	0.226848	1.09268	0.0895702	0.081973	0.00345936	0.00518364	0.451715	0.772211	-0.772211	0.379534	0.280554	0.443205	158	-0.142176	-1.74838	0.085741	1.16914	0.119347	0.102081	0.00460397	0.00873658	0.374803	5.22157	-5.22157	0.0223084	0.0772336	0.0490823	158	-0.239695	-3.60427	0.000543509	1.36027	0.194041	0.142649	0.00851839	0.0114346	0.322653	10.5616	-10.5616	0.0011546	0.00317127	0.00893285	158	-0.304373	-5.09757	1.67275e-06	1.29408
af1fpz.po2oz	-0.0371727	-0.521045	0.60391	1.04171	0.0927686	0.0890541	0.00403626	0.00587635	0.498874	0.00042155	-0.00042155	0.983619	0.447299	0.660613	158	-0.222879	-3.23267	0.0018281	1.3072	0.113868	0.0871081	0.00474478	0.00678308	0.338057	8.74018	-8.74018	0.00311275	0.00762949	0.0213149	158	-0.286869	-4.42751	2.91778e-05	1.46822	0.173091	0.117892	0.00757005	0.00990592	0.284562	15.5857	-15.5857	7.88472e-05	0.000219239	0.000915	158	-0.285398	-4.66483	1.02309e-05	1.28414
af1fpz.o2oz	-0.122218	-1.4928	0.140994	1.12821	0.0794628	0.0704324	0.00280333	0.00536051	0.418803	2.19742	-2.19742	0.138242	0.21887	0.296634	158	-0.186435	-2.82582	0.00590224	1.20745	0.0890579	0.0737568	0.00331784	0.00427918	0.378238	4.92587	-4.92587	0.0264575	0.0148994	0.0523757	158	-0.23592	-3.89522	0.000177783	1.28104	0.110446	0.0862162	0.00418261	0.00460434	0.341145	8.38036	-8.38036	0.00379298	0.00119027	0.0232626	158	-0.0748606	-1.03759	0.302972	1.0637
f7fp1.f7f3	0.0407976	0.505233	0.615282	-1.04657	0.222967	0.233351	0.00981335	0.0180597	0.526646	0.238731	-0.238731	0.625124	0.452004	0.549562	158	0.0516383	0.647622	0.519701	-1.05543	0.26276	0.277324	0.0109259	0.0196559	0.547246	0.750561	-0.750561	0.386299	0.250769	0.219347	158	0.0299796	0.405628	0.686283	-1.02919	0.33595	0.345757	0.0130633	0.0203424	0.553963	0.979166	-0.979166	0.322405	0.397394	0.310012	158	-0.000130275	-0.00184403	0.998534	1.00013
f7fp1.f3af1	-0.0608143	-0.777989	0.439542	1.08159	0.163496	0.151162	0.00791602	0.0137355	0.453303	0.732892	-0.732892	0.391947	0.382056	0.44739	158	-0.052457	-0.674565	0.502443	1.06774	0.177678	0.166405	0.00841049	0.0144396	0.464486	0.423524	-0.423524	0.515184	0.246333	0.265527	158	-0.00936747	-0.11274	0.910637	1.0125	0.185314	0.183027	0.00930027	0.0180284	0.484001	0.086186	-0.086186	0.769083	0.464054	0.487079	158	-0.125288	-1.77115	0.080693	1.13592
f7fp1.af1fz	-0.0307495	-0.360081	0.720181	1.03629	0.0921736	0.0889459	0.0039414	0.00805051	0.476961	0.177141	-0.177141	0.673841	0.488287	0.566899	158	-0.077258	-0.957258	0.342362	1.0927	0.110008	0.100676	0.00464382	0.00857226	0.432615	1.51744	-1.51744	0.218007	0.190632	0.155399	158	-0.0681971	-0.988892	0.325768	1.08689	0.141942	0.130595	0.00677578	0.00926094	0.46767	0.34961	-0.34961	0.554334	0.263959	0.407309	158	-0.17964	-2.48978	0.0151826	1.19948
f7fp1.f7fc5	-0.0470599	-0.691049	0.491522	1.0632	0.111636	0.105	0.0057722	0.00767499	0.503935	0.00516355	-0.00516355	0.942715	0.405461	0.650298	158	-0.0815993	-1.09497	0.277454	1.12817	0.123793	0.10973	0.00683638	0.0108733	0.419384	2.16686	-2.16686	0.141014	0.166824	0.121973	158	-0.093927	-1.40148	0.164808	1.12614	0.143446	0.127378	0.00700327	0.00907744	0.438033	1.28436	-1.28436	0.25709	0.18306	0.279113	158	-0.129404	-2.20274	0.029635	1.18357
f7fp1.fc5f3	0.158822	1.82912	0.0730748	-1.18318	0.226463	0.267946	0.00953587	0.0205771	0.592038	2.85469	-2.85469	0.0911077	0.160967	0.259583	158	0.124068	1.52256	0.133353	-1.10849	0.33986	0.37673	0.011296	0.02142	0.573763	1.83032	-1.83032	0.17609	0.101987	0.136846	158	0.0631612	0.775472	0.441211	-1.04909	0.46362	0.486378	0.013815	0.0258931	0.552744	0.934971	-0.934971	0.333575	0.310732	0.314619	158	-0.0736391	-0.935132	0.353406	1.07077
f7fp1.f3fc1	-0.0718754	-0.810456	0.421394	1.0822	0.091314	0.0843784	0.00353641	0.00779287	0.417303	2.28344	-2.28344	0.130762	0.375466	0.293515	158	0.0141703	0.155166	0.877314	-1.0154	0.105909	0.107541	0.00416037	0.00965607	0.494258	0.0109639	-0.0109639	0.916607	0.357949	0.386071	158	-0.185579	-2.32907	0.0233259	1.2131	0.140785	0.116054	0.00504532	0.00934322	0.355765	6.97096	-6.97096	0.00828432	0.0601538	0.0422673	158	-0.132078	-1.61208	0.112474	1.13667
f7fp1.fc1fz	-0.0907936	-1.36639	0.175443	1.10789	0.116628	0.10527	0.00513486	0.00653664	0.450169	0.82721	-0.82721	0.36308	0.243348	0.436436	158	0.0562055	0.667162	0.507443	-1.06331	0.144628	0.153784	0.00614911	0.0122686	0.534946	0.41029	-0.41029	0.521822	0.247178	0.267524	158	0.101711	1.15362	0.253939	-1.12895	0.158793	0.17927	0.00737305	0.0161463	0.56861	1.57877	-1.57877	0.208938	0.23103	0.255004	158	-0.108711	-1.6029	0.11288	1.12121
f7fp1.t3f7	-0.188678	-2.45689	0.0168278	1.2532	0.105099	0.0838649	0.00432439	0.00748313	0.335809	8.97319	-8.97319	0.0027397	0.0698163	0.0751742	158	-0.0804956	-1.06914	0.288915	1.09923	0.135711	0.123459	0.00601545	0.00975308	0.440342	1.184	-1.184	0.276543	0.169878	0.177262	158	-0.0497724	-0.592168	0.556142	1.05796	0.223	0.210784	0.00928056	0.0184243	0.454281	0.70503	-0.70503	0.401099	0.352584	0.345021	158	-0.23708	-3.62716	0.000493852	1.23577
f7fp1.t3fc5	-0.0291728	-0.350114	0.72756	1.03606	0.111587	0.107703	0.00506198	0.00987154	0.460899	0.510482	-0.510482	0.47493	0.489289	0.484397	158	-0.0206713	-0.266078	0.791053	1.02099	0.147132	0.144108	0.00573744	0.00981111	0.489247	0.0388434	-0.0388434	0.843759	0.334622	0.36747	158	-0.0745625	-0.947587	0.347073	1.08097	0.24614	0.227703	0.00961302	0.0169171	0.454953	0.681103	-0.681103	0.409207	0.273994	0.345979	158	-0.210423	-3.13166	0.00243652	1.20155
f7fp1.fc5c3	-0.0476324	-0.634195	0.528137	1.06369	0.114562	0.107703	0.0057131	0.00918372	0.467311	0.356933	-0.356933	0.550215	0.417462	0.519905	158	-0.00705932	-0.0791106	0.937251	1.009	0.124025	0.122919	0.00574356	0.0127444	0.466951	0.364331	-0.364331	0.546111	0.373118	0.276558	158	-0.0496245	-0.662954	0.509646	1.06182	0.150463	0.141703	0.00701101	0.0112004	0.478329	0.156997	-0.156997	0.691937	0.336466	0.460908	158	-0.0948766	-1.08786	0.281612	1.1091
f7fp1.c3fc1	0.00387686	0.0460356	0.963447	-1.00413	0.125132	0.125649	0.00504114	0.0100212	0.493819	0.0127507	-0.0127507	0.910095	0.548765	0.643161	158	0.0466414	0.588226	0.55857	-1.04473	0.180132	0.188189	0.00671009	0.0119408	0.535474	0.420886	-0.420886	0.516495	0.263685	0.265577	158	0.00798008	0.0965517	0.923421	-1.00803	0.260636	0.26273	0.0100182	0.019228	0.510738	0.0388423	-0.0388423	0.843761	0.467272	0.511317	158	-0.160172	-2.5512	0.0123378	1.16024
f7fp1.fc1cz	-0.0928577	-1.30495	0.19601	1.10797	0.0873802	0.0788649	0.00368941	0.00538226	0.444194	1.03699	-1.03699	0.308523	0.257696	0.407976	158	-0.0199018	-0.26948	0.788371	1.02122	0.0988926	0.0968378	0.00412564	0.00641221	0.490103	0.0326421	-0.0326421	0.856626	0.333817	0.370301	158	-0.181541	-2.97871	0.00362492	1.22338	0.126603	0.103486	0.00525425	0.00571148	0.388764	4.13117	-4.13117	0.0421003	0.0153902	0.112261	158	-0.0921694	-1.26425	0.210357	1.09517
f7fp1.t3cp5	-0.0199582	-0.26565	0.791332	1.02862	0.108645	0.105622	0.00601616	0.00965931	0.484147	0.0837986	-0.0837986	0.772214	0.503364	0.601758	158	-0.0583641	-0.663686	0.509807	1.07036	0.122339	0.114297	0.00508151	0.0109994	0.433535	1.48219	-1.48219	0.223432	0.247749	0.157331	158	-0.0672849	-0.829788	0.41004	1.07737	0.143231	0.132946	0.00587039	0.010917	0.434831	1.41789	-1.41789	0.233751	0.298855	0.267543	158	-0.0804512	-1.0371	0.303685	1.07639
f7fp1.cp5c3	-0.0877455	-1.24741	0.216141	1.0841	0.104777	0.0966486	0.00374255	0.00533407	0.451264	0.786716	-0.786716	0.375095	0.272945	0.441625	158	-0.0108961	-0.145189	0.885	1.00999	0.139215	0.137838	0.00502262	0.00804534	0.499101	0.000269772	-0.000269772	0.986896	0.360298	0.402254	158	-0.0794598	-1.03872	0.302846	1.08809	0.227264	0.208865	0.0090987	0.0151983	0.453037	0.73994	-0.73994	0.38968	0.255701	0.34065	158	-0.240402	-3.82408	0.000240728	1.24911
f7fp1.c3cp1	-0.116091	-1.51916	0.13367	1.14729	0.0915041	0.0797568	0.00395787	0.00664313	0.411712	2.59104	-2.59104	0.10747	0.212738	0.279307	158	-0.10265	-1.09948	0.276976	1.10278	0.106463	0.0965405	0.00341139	0.00835489	0.412559	2.54486	-2.54486	0.110654	0.166811	0.105805	158	-0.0919459	-1.1082	0.272488	1.09415	0.121273	0.110838	0.00429935	0.00837723	0.421963	2.03598	-2.03598	0.153615	0.241387	0.222597	158	-0.0882633	-1.10987	0.271484	1.07759
f7fp1.cp1cz	-0.125226	-1.79636	0.0764375	1.1365	0.0995207	0.0875676	0.00384667	0.00542953	0.432074	1.53782	-1.53782	0.214942	0.163213	0.342689	158	0.0348593	0.451954	0.652845	-1.03476	0.128298	0.132757	0.0050283	0.00848912	0.541938	0.586539	-0.586539	0.443761	0.294354	0.240996	158	-0.044896	-0.568542	0.571757	1.04939	0.202901	0.193351	0.00827745	0.0146152	0.470733	0.287112	-0.287112	0.592077	0.359646	0.423463	158	-0.172629	-3.02439	0.00304729	1.14136
f7fp1.t3t5	-0.0385193	-0.476081	0.635784	1.05299	0.0988099	0.0938378	0.00497286	0.00918385	0.447475	0.915383	-0.915383	0.33869	0.459547	0.424851	158	-0.0350746	-0.376204	0.708392	1.03843	0.107884	0.103892	0.00405323	0.00980782	0.434812	1.41311	-1.41311	0.23454	0.310466	0.161879	158	-0.0601867	-0.764108	0.447744	1.07151	0.150678	0.140622	0.0065015	0.0114425	0.459053	0.561515	-0.561515	0.453651	0.312801	0.36729	158	-0.124734	-1.52445	0.132914	1.10335
f7fp1.t5cp5	-0.0222385	-0.278175	0.781837	1.02288	0.0902066	0.0881892	0.00351582	0.00634315	0.488739	0.0421536	-0.0421536	0.837327	0.50209	0.625072	158	-0.017545	-0.24722	0.805423	1.01972	0.0958264	0.093973	0.0042771	0.00615753	0.50664	0.014673	-0.014673	0.903586	0.337667	0.382808	158	-0.0549007	-0.659116	0.512513	1.06424	0.14862	0.139649	0.00620381	0.0121149	0.455015	0.677748	-0.677748	0.410363	0.337081	0.346228	158	-0.0875121	-1.24248	0.217956	1.07566
f7fp1.cp5p3	0.0175123	0.215525	0.830109	-1.02089	0.0975041	0.0995405	0.0044752	0.00832158	0.49955	6.74458e-05	-6.74458e-05	0.993447	0.51443	0.662989	158	0.0709745	0.68005	0.500049	-1.08691	0.110579	0.120189	0.00436183	0.0134423	0.469479	0.311852	-0.311852	0.576546	0.245594	0.286311	158	-0.0298779	-0.413143	0.680743	1.0347	0.13205	0.127622	0.00596211	0.00890637	0.507969	0.0212476	-0.0212476	0.884106	0.396103	0.522209	158	-0.0869426	-1.15677	0.251543	1.08838
f7fp1.p3cp1	-0.0683959	-1.0272	0.307259	1.08236	0.0941653	0.087	0.00430766	0.00548654	0.475354	0.202165	-0.202165	0.652979	0.32599	0.561254	158	0.0868538	0.955143	0.34409	-1.08952	0.11143	0.121405	0.00413674	0.00958998	0.54386	0.6411	-0.6411	0.423313	0.190897	0.233377	158	-0.108235	-1.44178	0.154109	1.12173	0.195273	0.174081	0.00771885	0.0125083	0.430686	1.60971	-1.60971	0.204533	0.176488	0.252452	158	-0.162163	-2.26898	0.0263078	1.14979
f7fp1.cp1pz	-0.0778261	-1.06029	0.292718	1.08704	0.0831736	0.0765135	0.00341383	0.00527269	0.463883	0.431683	-0.431683	0.511164	0.318493	0.501281	158	-0.0103248	-0.130424	0.896661	1.00928	0.0894711	0.0886486	0.00310083	0.00549067	0.503824	0.00487302	-0.00487302	0.944347	0.362381	0.39263	158	-0.0563246	-0.811203	0.419745	1.06357	0.110612	0.104	0.00477511	0.00660501	0.476673	0.180616	-0.180616	0.670845	0.301095	0.452473	158	-0.117261	-1.52759	0.131604	1.10546
f7fp1.t5po7	-0.0237522	-0.350502	0.726866	1.0268	0.0911074	0.0887297	0.0041074	0.0053989	0.502368	0.00185893	-0.00185893	0.96561	0.489289	0.654825	158	0.0116902	0.133321	0.894449	-1.01214	0.0975455	0.0987297	0.00375202	0.0080516	0.490668	0.029042	-0.029042	0.864682	0.361877	0.373039	158	-0.139519	-1.77695	0.0805938	1.1637	0.129612	0.111378	0.00503456	0.00894094	0.399551	3.37634	-3.37634	0.0661389	0.124888	0.138834	158	-0.115859	-1.49868	0.138994	1.11241
f7fp1.po7p3	-0.0800474	-1.09068	0.279215	1.08787	0.0877355	0.0806486	0.00353112	0.00545445	0.451373	0.78666	-0.78666	0.375112	0.311509	0.441625	158	0.0746747	0.882574	0.381315	-1.07795	0.0942727	0.101622	0.00370001	0.00745943	0.55643	1.06228	-1.06228	0.302695	0.204315	0.187147	158	-0.0351914	-0.452034	0.652812	1.03919	0.146975	0.141432	0.00616837	0.0105974	0.474074	0.22491	-0.22491	0.635324	0.386737	0.440559	158	-0.120977	-1.61676	0.110701	1.11053
f7fp1.p3po1	-0.198815	-2.77222	0.00713581	1.24449	0.0886281	0.0712162	0.00344147	0.00525408	0.357384	6.78853	-6.78853	0.00917453	0.0483142	0.116878	158	-0.0835197	-0.971626	0.335593	1.08568	0.091843	0.0845946	0.0032325	0.00672335	0.419959	2.1191	-2.1191	0.145472	0.187928	0.12474	158	-0.0339064	-0.403657	0.688013	1.03047	0.107587	0.104405	0.00355245	0.00703535	0.462317	0.473066	-0.473066	0.49158	0.397886	0.38234	158	-0.165828	-2.43051	0.017374	1.14826
f7fp1.po1pz	-0.148677	-1.9579	0.0546121	1.17596	0.0976364	0.083027	0.00382929	0.00640424	0.388526	4.13964	-4.13964	0.04189	0.140747	0.189479	158	-0.0304958	-0.428143	0.669801	1.03328	0.101289	0.098027	0.00432436	0.00627348	0.502359	0.00185882	-0.00185882	0.965611	0.298444	0.397109	158	-0.0526211	-0.678742	0.499798	1.06043	0.154851	0.146027	0.00657127	0.0112178	0.457361	0.608632	-0.608632	0.435303	0.332681	0.357827	158	-0.170082	-2.31491	0.0236759	1.14965
f7fp1.po7o1	-0.188278	-2.8726	0.00514695	1.22819	0.0903884	0.0735946	0.00361058	0.00459802	0.367803	5.78057	-5.78057	0.0162043	0.0416766	0.143606	158	-0.0682928	-0.853924	0.396567	1.07496	0.101917	0.0948108	0.00402021	0.00728679	0.435252	1.39846	-1.39846	0.236981	0.209647	0.16242	158	-0.0483615	-0.568071	0.572317	1.04784	0.123645	0.118	0.00438512	0.00891653	0.455773	0.651033	-0.651033	0.419744	0.359646	0.350163	158	-0.127261	-1.78806	0.0779533	1.10692
f7fp1.o1po1	-0.186924	-2.68841	0.00885527	1.24019	0.0889917	0.0717568	0.00367106	0.00525569	0.362446	6.26416	-6.26416	0.0123205	0.0535971	0.1304	158	-0.0809355	-1.1298	0.262302	1.08777	0.0936364	0.0860811	0.00375281	0.00553495	0.454668	0.681218	-0.681218	0.409168	0.160654	0.228168	158	-0.110012	-1.58635	0.116778	1.12323	0.141314	0.125811	0.00570145	0.00793743	0.433057	1.50221	-1.50221	0.220332	0.153033	0.260561	158	-0.16167	-2.36503	0.0205209	1.13848
f7fp1.po1oz	-0.155965	-2.40308	0.0183685	1.19403	0.0850992	0.0712703	0.00362436	0.00446989	0.401307	3.23493	-3.23493	0.0720832	0.0726501	0.239157	158	-0.11132	-1.44899	0.152286	1.13408	0.0900826	0.0794324	0.0037371	0.00632913	0.414678	2.42201	-2.42201	0.119642	0.111103	0.109955	158	-0.174707	-2.81321	0.005942	1.22118	0.118587	0.0971081	0.00505925	0.00571807	0.398966	3.40653	-3.40653	0.0649388	0.0229503	0.138654	158	-0.156567	-2.17592	0.0329258	1.14332
f7fp1.o1oz	-0.0113892	-0.152663	0.879121	1.01207	0.0827438	0.0817568	0.00345156	0.00546713	0.507321	0.0178105	-0.0178105	0.893833	0.524479	0.643137	158	0.0140836	0.165272	0.86934	-1.01334	0.0901488	0.0913514	0.00321174	0.00652924	0.49358	0.0136966	-0.0136966	0.906834	0.356193	0.383437	158	0.00458434	0.0593239	0.952881	-1.00493	0.111504	0.112054	0.00471566	0.00798073	0.518668	0.11615	-0.11615	0.733248	0.474592	0.474807	158	-0.137431	-2.09445	0.0391658	1.11649
f7fp1.fp2fpz	-0.0358374	-0.480961	0.632104	1.05279	0.109661	0.104162	0.00610899	0.00966445	0.467448	0.352055	-0.352055	0.552952	0.458269	0.521051	158	-0.0165672	-0.239154	0.811615	1.02192	0.117355	0.114838	0.00619742	0.00850918	0.508223	0.0224636	-0.0224636	0.88086	0.339235	0.37703	158	-0.137397	-2.02396	0.0463298	1.20989	0.145645	0.120378	0.00745286	0.0100147	0.393122	3.81202	-3.81202	0.0508861	0.0939096	0.125224	158	-0.161278	-2.60718	0.0105522	1.20519
f7fp1.fp2af2	0.0594004	0.715137	0.477475	-1.07209	0.109132	0.117	0.00503351	0.00978278	0.534351	0.394664	-0.394664	0.529858	0.399309	0.511059	158	-0.255108	-4.71432	6.11721e-06	1.34224	0.11195	0.0834054	0.0046311	0.00390069	0.328146	9.79045	-9.79045	0.0017542	0.000181445	0.0178255	158	-0.0795411	-1.07329	0.286955	1.10457	0.121562	0.110054	0.00575136	0.00904908	0.457375	0.602316	-0.602316	0.437696	0.249546	0.358826	158	-0.141871	-2.50866	0.0134044	1.1736
f7fp1.af2fpz	-0.0533589	-0.700067	0.486401	1.06526	0.0997025	0.0935946	0.00451489	0.00746568	0.462579	0.464654	-0.464654	0.495457	0.402838	0.493335	158	-0.0946088	-1.25519	0.213873	1.11335	0.111636	0.10027	0.00473826	0.0077167	0.44287	1.08776	-1.08776	0.296968	0.139489	0.185438	158	0.0548736	0.642597	0.523189	-1.06133	0.135934	0.14427	0.00569569	0.0116558	0.538444	0.493001	-0.493001	0.482592	0.34067	0.381093	158	-0.0340065	-0.440511	0.661069	1.03239
f7fp1.f8fp2	-0.000866165	-0.0106603	0.991531	1.001	0.124719	0.124595	0.00552918	0.0102779	0.493264	0.0151736	-0.0151736	0.901964	0.5563	0.643161	158	-0.0718859	-0.920989	0.360631	1.08094	0.125273	0.115892	0.00509127	0.00882188	0.426322	1.80838	-1.80838	0.178702	0.197436	0.137401	158	-0.10751	-1.69632	0.0931289	1.15075	0.142942	0.124216	0.00721954	0.00835107	0.440602	1.17947	-1.17947	0.277463	0.136611	0.290136	158	-0.0906055	-1.59953	0.11221	1.09679
f7fp1.f8f4	0.0103253	0.116789	0.907477	-1.01041	0.0936198	0.0945946	0.00348005	0.00758619	0.492131	0.020656	-0.020656	0.88572	0.531019	0.640857	158	-0.129751	-1.92616	0.0575864	1.16526	0.11681	0.100243	0.00519283	0.00685636	0.425393	1.85843	-1.85843	0.172806	0.0607707	0.136712	158	-0.0892038	-1.11196	0.270652	1.10863	0.139058	0.125432	0.00587916	0.010751	0.423051	1.97774	-1.97774	0.159628	0.240367	0.226582	158	-0.0709186	-1.06064	0.291909	1.06765
f7fp1.f4af2	-0.0221199	-0.274877	0.784367	1.02339	0.0996281	0.0973514	0.00397768	0.00726516	0.490328	0.0311754	-0.0311754	0.85985	0.502669	0.630448	158	-0.105185	-1.34368	0.184003	1.11384	0.0987107	0.0886216	0.00372214	0.00652109	0.423328	1.9549	-1.9549	0.16206	0.126774	0.131816	158	-0.0649635	-0.814799	0.418415	1.07226	0.110298	0.102865	0.00442745	0.00797558	0.432615	1.51747	-1.51747	0.218003	0.300761	0.259624	158	-0.165642	-2.52386	0.0134673	1.14567
f7fp1.af2fz	-0.062652	-0.939358	0.350234	1.08088	0.117992	0.109162	0.00579505	0.00740064	0.490676	0.029037	-0.029037	0.864694	0.348307	0.632374	158	-0.124913	-1.64262	0.105359	1.16389	0.109248	0.0938649	0.00481857	0.00803018	0.39946	3.3689	-3.3689	0.0664381	0.0874148	0.0813963	158	-0.0632999	-0.900946	0.370493	1.08022	0.12405	0.114838	0.00589583	0.00835345	0.472666	0.248899	-0.248899	0.617851	0.282449	0.434304	158	-0.189753	-2.9978	0.00350008	1.21648
f7fp1.f8fc6	0.0667253	0.832364	0.408538	-1.07825	0.105025	0.113243	0.0047543	0.00865361	0.547951	0.764947	-0.764947	0.381785	0.370389	0.443959	158	-0.178766	-2.26741	0.0270033	1.20346	0.0980661	0.0814865	0.00353418	0.00640132	0.354026	7.10209	-7.10209	0.00769941	0.0384018	0.0311927	158	-0.0406268	-0.530618	0.597516	1.04079	0.111843	0.107459	0.00425195	0.00708291	0.48491	0.0756865	-0.0756865	0.78323	0.366961	0.490274	158	-0.147931	-2.02072	0.0472375	1.15121
f7fp1.fc6f4	-0.089166	-1.20031	0.234231	1.09701	0.101132	0.0921892	0.0039793	0.00629896	0.452215	0.761372	-0.761372	0.3829	0.284119	0.444169	158	-0.00324255	-0.0413234	0.967172	1.00329	0.120802	0.120405	0.00477477	0.00831561	0.493474	0.0141796	-0.0141796	0.905213	0.379789	0.38294	158	-0.134122	-2.03669	0.0447826	1.16202	0.14362	0.123595	0.00610501	0.00770724	0.430593	1.60982	-1.60982	0.204517	0.0913523	0.252452	158	-0.120972	-2.01812	0.0460579	1.13711
f7fp1.f4fc2	-0.0619485	-0.760571	0.449994	1.07415	0.0989091	0.0920811	0.00422633	0.00792044	0.434323	1.43764	-1.43764	0.230522	0.385748	0.351799	158	-0.0835955	-0.990661	0.326186	1.10046	0.104008	0.0945135	0.00427153	0.00857975	0.418898	2.19115	-2.19115	0.138806	0.184544	0.120798	158	-0.144031	-2.06553	0.0423257	1.18233	0.123058	0.104081	0.0052914	0.00751059	0.406524	2.91073	-2.91073	0.0879923	0.0887677	0.161511	158	-0.252335	-4.15787	6.88591e-05	1.30949
f7fp1.fc2fz	-0.197324	-2.65267	0.0100176	1.23927	0.0927107	0.0748108	0.00352037	0.00575681	0.357866	6.72418	-6.72418	0.00951143	0.0548805	0.118009	158	-0.112145	-1.78893	0.0767603	1.15545	0.115388	0.0998649	0.00574858	0.00650031	0.446489	0.959035	-0.959035	0.32743	0.072521	0.197235	158	-0.183631	-2.97653	0.00367376	1.25911	0.130198	0.103405	0.00600119	0.00670904	0.391461	3.93346	-3.93346	0.0473343	0.0154717	0.122428	158	-0.116675	-1.57873	0.119072	1.13105
f7fp1.t4f8	-0.0151886	-0.202591	0.840073	1.01771	0.137364	0.134973	0.00625722	0.0100049	0.501683	0.000948337	-0.000948337	0.975433	0.517609	0.658045	158	-0.0497001	-0.658302	0.512646	1.04997	0.121116	0.115351	0.00459207	0.0074557	0.484175	0.0837968	-0.0837968	0.772217	0.248692	0.345291	158	-0.124092	-1.62928	0.108172	1.15704	0.143066	0.123649	0.00611982	0.0102266	0.412727	2.55772	-2.55772	0.109757	0.146916	0.185598	158	-0.240773	-3.79922	0.000265297	1.26402
f7fp1.t4fc6	0.0271365	0.363384	0.717461	-1.02761	0.0974711	0.100162	0.00394654	0.00626642	0.531011	0.321093	-0.321093	0.570951	0.488155	0.527961	158	-0.120647	-1.77356	0.07996	1.12958	0.123521	0.109351	0.00477052	0.00640854	0.427447	1.75354	-1.75354	0.185432	0.0746999	0.140206	158	-0.100445	-1.38718	0.169764	1.12419	0.15681	0.139486	0.00689296	0.0104136	0.456765	0.627989	-0.627989	0.428094	0.186051	0.354108	158	-0.226981	-3.69647	0.000362548	1.28653
f7fp1.fc6c4	-0.0783194	-0.930346	0.356239	1.08784	0.0897025	0.0824595	0.00348447	0.00696199	0.414716	2.42192	-2.42192	0.119648	0.350776	0.284314	158	-0.0389153	-0.450945	0.653848	1.04207	0.093843	0.0900541	0.00363407	0.00757564	0.4605	0.519321	-0.519321	0.471131	0.294486	0.251152	158	-0.135777	-1.68306	0.0977209	1.15449	0.118413	0.102568	0.00444645	0.00829863	0.380256	4.7808	-4.7808	0.0287788	0.139329	0.0887205	158	-0.197462	-3.09388	0.00263618	1.19636
f7fp1.c4fc2	3.92517e-05	0.00048966	0.999611	-1.00004	0.0848347	0.0848378	0.00308507	0.00559165	0.497406	0.00223007	-0.00223007	0.962335	0.558481	0.654825	158	-0.0404357	-0.493796	0.623326	1.04035	0.108421	0.104216	0.0039844	0.00752664	0.457143	0.611865	-0.611865	0.434086	0.285223	0.237206	158	-0.0754659	-1.12155	0.265314	1.10411	0.130702	0.118378	0.0066917	0.00871593	0.476971	0.177137	-0.177137	0.673845	0.238311	0.453716	158	-0.142934	-2.14755	0.0346657	1.16319
f7fp1.fc2cz	-0.171498	-2.7946	0.00623294	1.20271	0.0943636	0.0784595	0.00382928	0.00421006	0.403291	3.1033	-3.1033	0.0781337	0.0469786	0.24514	158	-0.00771617	-0.0879191	0.930275	1.00832	0.111488	0.110568	0.00441407	0.00948806	0.466667	0.36933	-0.36933	0.54337	0.371805	0.27549	158	-0.000943336	-0.0108841	0.991356	1.00112	0.127413	0.12727	0.00564955	0.0118569	0.483393	0.0923237	-0.0923237	0.761244	0.484921	0.486282	158	-0.09259	-1.33948	0.184333	1.09766
f7fp1.t4t6	-0.0978568	-1.0852	0.282983	1.11585	0.0918017	0.0822703	0.00352093	0.00804647	0.390874	3.97452	-3.97452	0.0461937	0.312849	0.190491	158	0.00643302	0.0729902	0.942093	-1.00683	0.0986777	0.0993514	0.00386745	0.00838016	0.497526	0.00204008	-0.00204008	0.963974	0.374008	0.397109	158	-0.0404216	-0.536423	0.593472	1.04427	0.134711	0.129	0.00560074	0.00905364	0.483161	0.0948358	-0.0948358	0.758117	0.365853	0.486282	158	-0.201745	-2.92105	0.004607	1.21976
f7fp1.t4cp6	-0.135635	-1.55529	0.125903	1.15847	0.0876364	0.0756486	0.00323639	0.0069953	0.376688	5.06344	-5.06344	0.0244356	0.2054	0.166025	158	-0.0688647	-0.834967	0.407227	1.08357	0.0934215	0.0862162	0.00398603	0.00765364	0.431465	1.56341	-1.56341	0.211166	0.214085	0.152658	158	-0.0771797	-1.07839	0.284446	1.0919	0.118545	0.108568	0.00520095	0.00765251	0.471275	0.276231	-0.276231	0.599183	0.248606	0.426744	158	-0.210775	-3.79682	0.000226449	1.25785
f7fp1.cp6c4	0.0467187	0.566186	0.57349	-1.04262	0.0852066	0.0888378	0.00296601	0.00568644	0.534129	0.387005	-0.387005	0.533878	0.43416	0.511257	158	-0.0146487	-0.189082	0.850637	1.01364	0.106843	0.105405	0.00385353	0.00655394	0.505502	0.0101205	-0.0101205	0.919867	0.35095	0.386822	158	-0.107885	-1.48581	0.141824	1.13731	0.148711	0.130757	0.00663813	0.010097	0.446937	0.942969	-0.942969	0.331515	0.169956	0.314619	158	-0.19562	-2.96406	0.00396321	1.20129
f7fp1.c4cp2	-0.0468665	-0.575749	0.567007	1.04675	0.0881818	0.0842432	0.00322712	0.00603175	0.45571	0.654363	-0.654363	0.418557	0.432806	0.461167	158	-0.0699318	-0.749878	0.456928	1.07132	0.0994298	0.0928108	0.00335925	0.00816247	0.412799	2.52538	-2.52538	0.112028	0.230411	0.106306	158	0.0264602	0.29145	0.771903	-1.02808	0.119719	0.123081	0.00460688	0.0105759	0.50157	0.000826129	-0.000826129	0.97707	0.421737	0.545538	158	-0.177512	-2.64173	0.00991285	1.16047
f7fp1.cp2cz	-0.233101	-3.78982	0.000263167	1.29063	0.0889835	0.0689459	0.00349145	0.00397041	0.348461	7.6709	-7.6709	0.00561185	0.00808669	0.098853	158	-0.0859511	-1.07614	0.286202	1.08176	0.0955455	0.0883243	0.00324126	0.00587547	0.441362	1.13989	-1.13989	0.285676	0.168938	0.181263	158	-0.115009	-1.51964	0.133469	1.13491	0.125331	0.110432	0.00508618	0.00838117	0.421313	2.06541	-2.06541	0.150675	0.164386	0.22076	158	-0.217317	-3.71695	0.000318569	1.23336
f7fp1.t6cp6	-0.0966837	-1.2229	0.226113	1.10812	0.0909256	0.0820541	0.00355045	0.00632633	0.418767	2.19769	-2.19769	0.138218	0.280554	0.296634	158	-0.0823179	-1.08287	0.282891	1.09051	0.10295	0.0944054	0.00408727	0.00675009	0.44269	1.08788	-1.08788	0.296941	0.167918	0.185438	158	-0.0488979	-0.656472	0.51376	1.05488	0.136107	0.129027	0.00576127	0.00911789	0.479209	0.144256	-0.144256	0.704086	0.337476	0.465334	158	-0.172409	-2.48246	0.0152854	1.15531
f7fp1.cp6p4	-0.219457	-2.96554	0.00421689	1.22655	0.0863223	0.0703784	0.00280626	0.00458591	0.343327	8.14455	-8.14455	0.00431908	0.037713	0.0887198	158	-0.0739598	-0.76706	0.446872	1.0775	0.0964215	0.0894865	0.00324527	0.00843849	0.391822	3.9091	-3.9091	0.0480253	0.227164	0.0690338	158	-0.0256657	-0.307952	0.759257	1.02812	0.114066	0.110946	0.00462221	0.00901625	0.468989	0.321095	-0.321095	0.57095	0.417584	0.412607	158	-0.199755	-2.96524	0.00399734	1.19549
f7fp1.p4cp2	-0.133197	-1.88426	0.063498	1.14572	0.0853719	0.0745135	0.00326671	0.00474731	0.411169	2.62414	-2.62414	0.10525	0.151778	0.277082	158	-0.16642	-2.43033	0.0174011	1.18584	0.100091	0.0844054	0.00378828	0.00522532	0.392793	3.82031	-3.82031	0.050635	0.0293158	0.0703509	158	-0.123691	-1.71461	0.0908063	1.16355	0.13862	0.119135	0.00628156	0.00946997	0.42623	1.81937	-1.81937	0.177389	0.134098	0.238064	158	-0.199009	-3.26239	0.00151236	1.20798
f7fp1.cp2pz	-0.0668613	-0.900017	0.371313	1.0691	0.088562	0.0828378	0.0034047	0.00537198	0.460915	0.507566	-0.507566	0.476194	0.355987	0.484975	158	-0.188139	-2.67229	0.00929873	1.20018	0.111	0.0924865	0.00390142	0.00572501	0.373285	5.35377	-5.35377	0.0206775	0.0194712	0.0476646	158	-0.144195	-1.92339	0.0587864	1.17871	0.14976	0.127054	0.00617196	0.0100635	0.397804	3.5057	-3.5057	0.0611579	0.106483	0.136331	158	-0.22277	-3.58984	0.000527017	1.20253
f7fp1.t6po8	-0.155892	-2.3229	0.0226903	1.19018	0.0871405	0.0732162	0.00361881	0.00477876	0.390304	3.99079	-3.99079	0.0457497	0.0834116	0.190208	158	-0.133376	-1.94502	0.0553774	1.1416	0.0959256	0.084027	0.00360773	0.00494041	0.406489	2.90386	-2.90386	0.0883679	0.0595111	0.0944504	158	-0.016709	-0.212873	0.832129	1.01874	0.113107	0.111027	0.00486332	0.008477	0.484589	0.0791135	-0.0791135	0.778502	0.442291	0.489127	158	-0.209291	-3.21114	0.00186923	1.21492
f7fp1.po8p4	-0.120741	-1.70254	0.0929096	1.14656	0.0900826	0.0785676	0.00382587	0.0055774	0.410557	2.65092	-2.65092	0.10349	0.176475	0.275862	158	-0.132269	-2.0108	0.0474959	1.1553	0.0968264	0.0838108	0.00402605	0.00506843	0.42097	2.07149	-2.07149	0.150075	0.0544235	0.126933	158	-0.0174966	-0.232457	0.816901	1.01876	0.123463	0.121189	0.00515827	0.00831004	0.506973	0.0162026	-0.0162026	0.898711	0.437089	0.525849	158	-0.203931	-3.08949	0.00273249	1.16314
f7fp1.p4po2	-0.119778	-1.77047	0.0804304	1.13126	0.0843554	0.0745676	0.00332483	0.00441682	0.426156	1.80854	-1.80854	0.178684	0.165051	0.326498	158	-0.132054	-1.8668	0.0659371	1.15101	0.0969339	0.0842162	0.00385912	0.00561411	0.411341	2.61745	-2.61745	0.105694	0.0658988	0.103094	158	-0.0772029	-1.01148	0.315581	1.0884	0.13205	0.121324	0.00546476	0.00908684	0.451302	0.793885	-0.793885	0.372928	0.260131	0.335432	158	-0.163674	-2.44978	0.0164315	1.12907
f7fp1.po2pz	-0.163884	-2.28489	0.02533	1.19911	0.087438	0.0729189	0.00351178	0.00529581	0.376072	5.0824	-5.0824	0.0241699	0.0892812	0.165799	158	-0.122354	-1.91311	0.058854	1.14703	0.0929091	0.081	0.00401701	0.00475543	0.425805	1.83066	-1.83066	0.17605	0.0613291	0.136846	158	-0.0685453	-0.958147	0.341175	1.07643	0.122306	0.113622	0.00510175	0.00749127	0.469836	0.30499	-0.30499	0.580771	0.271596	0.41715	158	-0.160756	-2.52539	0.0132774	1.16525
f7fp1.po8o2	-0.152362	-2.17977	0.0324342	1.1834	0.0856529	0.0723784	0.00349069	0.00499013	0.412506	2.55141	-2.55141	0.110196	0.105485	0.280289	158	-0.203244	-2.34873	0.0226676	1.22228	0.0938182	0.0767568	0.00303079	0.00660164	0.322537	10.4965	-10.4965	0.00119601	0.0341095	0.0138902	158	-0.135663	-1.74986	0.0850976	1.16565	0.112438	0.0964595	0.00456462	0.0079086	0.401932	3.2124	-3.2124	0.0730824	0.128996	0.145652	158	-0.19679	-2.76549	0.0072435	1.16355
f7fp1.o2po2	-0.0753964	-1.11337	0.268836	1.09594	0.0853058	0.0778378	0.00405156	0.00534564	0.456223	0.63788	-0.63788	0.42448	0.306541	0.464743	158	-0.116081	-1.68641	0.0957282	1.12285	0.0942893	0.083973	0.00360019	0.00494572	0.435037	1.40341	-1.40341	0.236154	0.0822172	0.162378	158	-0.0603562	-0.845637	0.400523	1.06826	0.115661	0.10827	0.00493817	0.00721127	0.478807	0.15056	-0.15056	0.698001	0.294893	0.463131	158	-0.181997	-2.75069	0.00730088	1.16444
f7fp1.po2oz	-0.0599353	-0.891546	0.375222	1.07025	0.0886281	0.0828108	0.00398346	0.00516788	0.464455	0.418307	-0.418307	0.517783	0.358026	0.504328	158	-0.0499373	-0.813672	0.417706	1.05268	0.0968182	0.091973	0.00407368	0.00434328	0.505752	0.0109645	-0.0109645	0.916605	0.217243	0.386071	158	-0.0621396	-0.859989	0.392685	1.06877	0.137033	0.128216	0.00569845	0.00852272	0.472927	0.244813	-0.244813	0.620752	0.291081	0.435565	158	-0.0847959	-1.16339	0.248639	1.07767
f7fp1.o2oz	-0.138565	-2.10498	0.0382367	1.15798	0.084595	0.0730541	0.00340332	0.00429853	0.425124	1.85852	-1.85852	0.172796	0.115509	0.319381	158	-0.0471493	-0.587415	0.559153	1.04763	0.0861322	0.0822162	0.00320932	0.00584319	0.464254	0.426262	-0.426262	0.513829	0.263685	0.265147	158	-0.180513	-2.75777	0.00712321	1.20598	0.101041	0.0837838	0.00387848	0.00491094	0.377116	4.99926	-4.99926	0.0253581	0.0263819	0.08361	158	-0.12586	-1.74167	0.0859406	1.10219
f7f3.f3af1	-0.0836006	-1.13404	0.260745	1.13085	0.10957	0.0968919	0.00603702	0.00940974	0.418898	2.1912	-2.1912	0.138801	0.30275	0.296964	158	-0.143042	-2.07205	0.0416238	1.18154	0.121347	0.102703	0.00525146	0.00730665	0.39955	3.3613	-3.3613	0.0667455	0.0508993	0.081425	158	-0.12534	-1.61679	0.110995	1.15165	0.130198	0.113054	0.00531131	0.00917783	0.397663	3.49809	-3.49809	0.0614398	0.149198	0.13646	158	-0.0846687	-1.10905	0.271551	1.09589
f7f3.af1fz	0.0291818	0.391732	0.696493	-1.03056	0.177207	0.182622	0.0073905	0.0116817	0.54991	0.838378	-0.838378	0.359861	0.483034	0.435133	158	0.0738438	0.913719	0.364608	-1.07004	0.255686	0.273595	0.00932109	0.0172414	0.55262	0.931012	-0.931012	0.3346	0.198827	0.200445	158	-0.00740704	-0.0896957	0.928843	1.00705	0.322364	0.320108	0.0116342	0.0222933	0.49709	0.00284905	-0.00284905	0.957432	0.468427	0.539921	158	-0.0849429	-1.06543	0.290965	1.08602
f7f3.f7fc5	0.0345599	0.453412	0.65177	-1.03222	0.356802	0.368297	0.0131346	0.0216862	0.528885	0.280538	-0.280538	0.596349	0.464932	0.539557	158	-0.0491722	-0.636802	0.526555	1.04506	0.328488	0.314324	0.0113075	0.0191524	0.473484	0.23673	-0.23673	0.626578	0.253662	0.302198	158	-0.0669949	-0.980054	0.330027	1.07274	0.289959	0.270297	0.0119822	0.0160901	0.475241	0.205859	-0.205859	0.650033	0.26576	0.445531	158	-0.120857	-1.7381	0.086244	1.11658
f7f3.fc5f3	0.262216	3.69664	0.000433843	-1.24253	0.335215	0.416514	0.0119786	0.0184442	0.674278	10.2172	-10.2172	0.00139135	0.0101945	0.0601579	158	0.25044	3.67415	0.000444695	-1.17576	0.440289	0.517676	0.012144	0.0172089	0.665772	9.25655	-9.25655	0.00234654	0.00323971	0.0189251	158	0.0750415	0.927756	0.357344	-1.0556	0.42243	0.445919	0.0120244	0.0222806	0.548365	0.786555	-0.786555	0.375144	0.277079	0.336404	158	0.0430237	0.553531	0.581874	-1.03936
f7f3.f3fc1	0.0157766	0.186902	0.852422	-1.01895	0.131826	0.134324	0.00598384	0.0119502	0.508402	0.0237079	-0.0237079	0.87763	0.520811	0.638562	158	-0.0186305	-0.220418	0.826359	1.02266	0.16462	0.160973	0.00739254	0.0148018	0.468028	0.342344	-0.342344	0.558479	0.343438	0.27941	158	-0.0649192	-0.881372	0.381196	1.07816	0.221752	0.205676	0.0098793	0.0153331	0.471711	0.267656	-0.267656	0.604908	0.287221	0.428502	158	-0.0907498	-1.36169	0.17694	1.11887
f7f3.fc1fz	-0.133282	-2.05217	0.0431214	1.17343	0.091876	0.0782973	0.00418128	0.00512822	0.405089	2.99569	-2.99569	0.0834864	0.122748	0.252373	158	-0.129759	-1.94907	0.054653	1.19269	0.116207	0.0974324	0.00590335	0.00761139	0.403009	3.14649	-3.14649	0.0760906	0.059102	0.0867504	158	-0.091885	-1.59112	0.114216	1.14995	0.130628	0.113595	0.00785097	0.00727779	0.477314	0.171986	-0.171986	0.678353	0.151192	0.45597	158	-0.176988	-2.95387	0.00386813	1.24454
f7f3.t3f7	-0.208654	-3.5785	0.000512664	1.31867	0.128909	0.0977568	0.00617693	0.00613431	0.384442	4.45433	-4.45433	0.0348129	0.0110114	0.181284	158	-0.0370998	-0.482984	0.630761	1.04247	0.111826	0.10727	0.00483449	0.00810041	0.481481	0.114751	-0.114751	0.734799	0.286958	0.334922	158	0.0358582	0.37314	0.710708	-1.03746	0.153727	0.159486	0.00559395	0.0143851	0.477676	0.16691	-0.16691	0.682872	0.402456	0.457446	158	-0.180009	-2.92581	0.00426333	1.21122
f7f3.t3fc5	0.0418578	0.551154	0.583417	-1.04649	0.144033	0.15073	0.00632354	0.0103751	0.55018	0.838435	-0.838435	0.359845	0.438926	0.435133	158	0.0112381	0.132618	0.894979	-1.0089	0.238471	0.240595	0.00712803	0.0143382	0.498656	0.00060692	-0.00060692	0.980346	0.361877	0.400521	158	0.0134205	0.144697	0.885541	-1.01208	0.303843	0.307514	0.00978257	0.0234048	0.48095	0.121804	-0.121804	0.727086	0.459229	0.473138	158	-0.213802	-2.87654	0.00543448	1.22111
f7f3.fc5c3	0.00553561	0.0691916	0.945068	-1.00613	0.222231	0.223595	0.00954403	0.0172356	0.501794	0.00107896	-0.00107896	0.973796	0.544508	0.657252	158	-0.0434308	-0.47551	0.636493	1.04535	0.228281	0.218378	0.00822719	0.0191312	0.440689	1.18388	-1.18388	0.276568	0.288863	0.177262	158	-0.112615	-1.57323	0.120061	1.14438	0.244248	0.213432	0.0109585	0.0162351	0.428283	1.72629	-1.72629	0.188885	0.15587	0.243816	158	-0.133249	-1.67835	0.0985098	1.15631
f7f3.c3fc1	0.144424	1.69156	0.096527	-1.17266	0.127107	0.149054	0.00561946	0.011694	0.594449	3.00233	-3.00233	0.0831447	0.179069	0.251873	158	0.169196	1.82523	0.0741291	-1.19415	0.186314	0.222486	0.0074648	0.0183584	0.576906	1.98343	-1.98343	0.159029	0.0706837	0.130926	158	0.0165496	0.189808	0.850185	-1.01767	0.178256	0.181405	0.00706928	0.0150102	0.492145	0.0206526	-0.0206526	0.885729	0.448012	0.522384	158	0.00977473	0.154462	0.87757	-1.01052
f7f3.fc1cz	-0.0739086	-1.03257	0.305247	1.08771	0.0885455	0.0814054	0.00388759	0.00571856	0.466067	0.384427	-0.384427	0.535244	0.325454	0.512203	158	-0.157126	-2.47778	0.0150351	1.21533	0.105471	0.0867838	0.00488833	0.00574327	0.402294	3.18306	-3.18306	0.0744051	0.0263466	0.0855045	158	-0.183942	-2.43146	0.0178639	1.22542	0.137512	0.112216	0.0053224	0.00893916	0.361186	6.43915	-6.43915	0.0111632	0.0511169	0.0517302	158	-0.0715304	-1.0572	0.293549	1.0736
f7f3.t3cp5	-0.0426025	-0.565941	0.573352	1.04816	0.224165	0.213865	0.00958723	0.0154707	0.484882	0.076813	-0.076813	0.781664	0.43416	0.604823	158	-0.119417	-1.44123	0.155073	1.13633	0.219281	0.192973	0.00831488	0.0162502	0.398699	3.43679	-3.43679	0.0637595	0.112678	0.0801393	158	-0.134197	-1.7902	0.0780386	1.18233	0.205661	0.173946	0.00928142	0.0150902	0.386735	4.30793	-4.30793	0.037935	0.12276	0.106912	158	-0.146276	-1.88717	0.0638367	1.15498
f7f3.cp5c3	0.0596187	0.705677	0.483363	-1.05651	0.141669	0.149676	0.00506053	0.0101544	0.551066	0.872631	-0.872631	0.350228	0.40171	0.428954	158	0.00643677	0.0786235	0.937604	-1.00504	0.224355	0.225486	0.006741	0.0127094	0.514004	0.065856	-0.065856	0.797469	0.373118	0.353317	158	-0.0656619	-0.795484	0.42964	1.05892	0.265017	0.25027	0.0085551	0.0164453	0.440735	1.17945	-1.17945	0.277468	0.305383	0.290136	158	-0.200621	-2.93858	0.00435197	1.2037
f7f3.c3cp1	-0.0428362	-0.570846	0.570031	1.05486	0.098843	0.0937027	0.00476364	0.00764145	0.485599	0.0690644	-0.0690644	0.792704	0.433733	0.609399	158	-0.0288748	-0.327372	0.744696	1.02947	0.10662	0.103568	0.00389978	0.00846877	0.474252	0.221053	-0.221053	0.638238	0.320624	0.305122	158	-0.16346	-2.03947	0.0459363	1.21976	0.14614	0.119811	0.00611749	0.0113686	0.366981	5.92849	-5.92849	0.014898	0.0933411	0.0591762	158	-0.123632	-1.74786	0.0846735	1.12281
f7f3.cp1cz	0.049837	0.645967	0.520637	-1.05188	0.105397	0.110865	0.00430864	0.00728652	0.559406	1.17507	-1.17507	0.278362	0.416278	0.389003	158	0.0801488	0.933418	0.354774	-1.08037	0.131661	0.142243	0.00492263	0.0102124	0.532015	0.342365	-0.342365	0.558467	0.19513	0.27941	158	-0.0745638	-0.911218	0.365982	1.08476	0.15257	0.140649	0.00610988	0.0115688	0.434988	1.41303	-1.41303	0.234554	0.281475	0.267543	158	-0.130514	-1.99447	0.0492449	1.13857
f7f3.t3t5	-0.0560588	-0.65734	0.513734	1.08255	0.127975	0.118216	0.00653051	0.0133327	0.439659	1.21998	-1.21998	0.269365	0.412919	0.382803	158	-0.0049109	-0.0538283	0.957286	1.00608	0.104769	0.104135	0.00466485	0.0108041	0.462717	0.461831	-0.461831	0.49677	0.377513	0.259414	158	-0.0484872	-0.615111	0.540766	1.05576	0.142413	0.134892	0.0060396	0.0106319	0.467026	0.364312	-0.364312	0.546121	0.347753	0.404026	158	-0.0262809	-0.348671	0.728447	1.02417
f7f3.t5cp5	-0.142941	-1.73715	0.0878136	1.15099	0.0951901	0.0827027	0.00329296	0.00638985	0.383469	4.48987	-4.48987	0.0340962	0.171116	0.181144	158	0.0176329	0.229881	0.818918	-1.01569	0.125331	0.127297	0.00439641	0.00733936	0.532015	0.342377	-0.342377	0.55846	0.341772	0.27941	158	0.0106975	0.124284	0.901553	-1.01213	0.182008	0.184216	0.00772285	0.015999	0.491035	0.0269746	-0.0269746	0.869543	0.461977	0.517219	158	-0.057703	-0.742415	0.46062	1.05147
f7f3.cp5p3	-0.128289	-1.76753	0.0815188	1.17863	0.13086	0.111027	0.00614718	0.00938671	0.410774	2.66391	-2.66391	0.102648	0.165751	0.275819	158	-0.0116027	-0.123954	0.901862	1.01259	0.134182	0.132514	0.0051106	0.0124511	0.445244	0.99968	-0.99968	0.317388	0.363598	0.1936	158	-0.0705262	-0.887043	0.37859	1.08897	0.162934	0.149622	0.0073091	0.0131073	0.444469	1.03273	-1.03273	0.309519	0.285926	0.30456	158	-0.037784	-0.510088	0.611641	1.03435
f7f3.p3cp1	0.0701788	0.878884	0.382987	-1.07008	0.11343	0.121378	0.00437788	0.0079138	0.560388	1.2111	-1.2111	0.271114	0.361859	0.384906	158	0.0530265	0.648382	0.51931	-1.05304	0.157587	0.165946	0.00603789	0.0113911	0.527934	0.261321	-0.261321	0.609214	0.250754	0.296781	158	-0.0102075	-0.129106	0.897699	1.00992	0.19819	0.196243	0.00742856	0.0131226	0.488007	0.0482542	-0.0482542	0.826129	0.461977	0.507197	158	-0.172715	-2.40351	0.0188878	1.17368
f7f3.cp1pz	-0.18588	-2.7352	0.0077134	1.2174	0.0875868	0.0719459	0.00337408	0.00461684	0.371358	5.46921	-5.46921	0.0193544	0.0500921	0.150123	158	-0.164564	-2.67965	0.0086213	1.16054	0.105264	0.0907027	0.00365856	0.00401814	0.40526	2.99546	-2.99546	0.0834984	0.0186462	0.0914839	158	-0.111792	-1.41883	0.16107	1.1313	0.127562	0.112757	0.00512011	0.00909232	0.428571	1.71028	-1.71028	0.19095	0.180501	0.245678	158	-0.164179	-2.23546	0.0287007	1.16605
f7f3.t5po7	-0.134973	-1.81115	0.0746508	1.17696	0.101091	0.0858919	0.00443125	0.00712657	0.399234	3.369	-3.369	0.066434	0.161822	0.230071	158	0.00765259	0.0837029	0.933627	-1.00686	0.100446	0.101135	0.00325083	0.00756048	0.471953	0.261356	-0.261356	0.60919	0.372606	0.296781	158	-0.169129	-2.16303	0.0344958	1.22336	0.135331	0.110622	0.00560065	0.00995616	0.366779	5.93873	-5.93873	0.0148117	0.0784052	0.0591762	158	-0.0885122	-1.10897	0.271895	1.08045
f7f3.po7p3	-0.108891	-1.54908	0.1256	1.12752	0.109736	0.0973243	0.00459322	0.00656465	0.440162	1.18854	-1.18854	0.275624	0.2054	0.388523	158	-0.0114697	-0.142766	0.886958	1.01041	0.147793	0.14627	0.00513698	0.00935042	0.489544	0.0364551	-0.0364551	0.848579	0.360403	0.368282	158	-0.00182054	-0.020594	0.983648	1.00186	0.202132	0.201757	0.00760381	0.016571	0.46716	0.361838	-0.361838	0.547487	0.483688	0.404536	158	-0.101827	-1.28408	0.204041	1.08984
f7f3.p3po1	-0.200808	-2.95602	0.004126	1.25596	0.0879174	0.07	0.00356441	0.0049025	0.365826	5.98952	-5.98952	0.0143911	0.0371776	0.137809	158	-0.142081	-1.87393	0.065495	1.15788	0.0970744	0.0838378	0.0036376	0.00605487	0.391206	3.92534	-3.92534	0.0475637	0.065845	0.0690338	158	-0.118647	-1.52511	0.132333	1.12715	0.12024	0.106676	0.0044381	0.0077073	0.409611	2.73148	-2.73148	0.0983883	0.163373	0.173047	158	-0.145377	-2.30069	0.0236268	1.15128
f7f3.po1pz	-0.0303471	-0.370522	0.712352	1.0319	0.0935124	0.0906216	0.00365105	0.00689489	0.47121	0.276254	-0.276254	0.599167	0.486155	0.540735	158	0.0110408	0.128322	0.898372	-1.01016	0.123876	0.125135	0.00426795	0.00883517	0.49753	0.00204005	-0.00204005	0.963974	0.362543	0.397109	158	0.0293481	0.353955	0.724687	-1.03157	0.161182	0.16627	0.0066076	0.0127675	0.509075	0.027653	-0.027653	0.867927	0.407147	0.517036	158	-0.140428	-1.88659	0.0635963	1.12795
f7f3.po7o1	-0.042179	-0.536732	0.593392	1.04643	0.0862314	0.0824054	0.00353765	0.00618854	0.471371	0.271967	-0.271967	0.602016	0.442716	0.541465	158	-0.0850061	-0.998686	0.322369	1.09161	0.0947934	0.0868378	0.00350336	0.0071543	0.408609	2.77253	-2.77253	0.0958944	0.183505	0.0986281	158	-0.127114	-1.66509	0.100811	1.1497	0.122645	0.106676	0.00490628	0.00824048	0.410245	2.69082	-2.69082	0.100928	0.140951	0.175428	158	-0.140356	-2.07381	0.0413125	1.14289
f7f3.o1po1	-0.103029	-1.45856	0.148923	1.09695	0.103025	0.0939189	0.00355931	0.00512902	0.436278	1.35514	-1.35514	0.244381	0.224492	0.360961	158	-0.11748	-1.60837	0.11232	1.11404	0.136124	0.122189	0.00471488	0.00726864	0.42414	1.92041	-1.92041	0.165811	0.0911864	0.134101	158	-0.0573837	-0.737399	0.463647	1.06063	0.200603	0.189135	0.00781684	0.013445	0.458483	0.577	-0.577	0.44749	0.318585	0.364798	158	-0.140028	-1.8641	0.0668075	1.12997
f7f3.po1oz	-0.195533	-2.95581	0.00406549	1.2336	0.0984545	0.0798108	0.00384294	0.00500163	0.36018	6.51284	-6.51284	0.0107098	0.0369732	0.126289	158	-0.103706	-1.46197	0.148028	1.11104	0.130231	0.117216	0.00504702	0.00733365	0.433326	1.4822	-1.4822	0.22343	0.109283	0.157331	158	-0.0712911	-0.904663	0.369205	1.08288	0.181777	0.167865	0.00758411	0.0133779	0.44843	0.891835	-0.891835	0.344981	0.282391	0.320785	158	-0.17652	-2.50873	0.0143401	1.15848
f7f3.o1oz	-0.170322	-2.51308	0.0140037	1.2051	0.0833471	0.0691622	0.00335447	0.00453953	0.385743	4.32627	-4.32627	0.0375283	0.0645468	0.185679	158	0.0135691	0.162782	0.871273	-1.01241	0.083157	0.0841892	0.00289295	0.00564235	0.494359	0.0105393	-0.0105393	0.918232	0.356332	0.386568	158	-0.0933909	-1.19265	0.237594	1.09541	0.107736	0.0983514	0.00390531	0.00683077	0.428571	1.69967	-1.69967	0.192332	0.222957	0.245879	158	-0.114986	-1.51462	0.134759	1.12067
f7f3.fp2fpz	-0.225478	-3.47166	0.000816869	1.3324	0.128091	0.0961351	0.00569247	0.00723347	0.334081	9.23218	-9.23218	0.00237799	0.0146111	0.0751742	158	-0.31131	-5.83129	4.13173e-08	1.63412	0.155595	0.0952162	0.00788425	0.00671191	0.259093	19.4113	-19.4113	1.05383e-05	3.11953e-06	0.000917922	158	-0.392536	-7.3001	3.71609e-11	1.8372	0.189132	0.102946	0.00857558	0.00811451	0.196373	30.9992	-30.9992	2.58138e-08	1.07811e-09	2.77776e-06	158	-0.252239	-4.01895	0.000120927	1.30195
f7f3.fp2af2	0.0833216	0.982274	0.330293	-1.10151	0.130215	0.143432	0.00595017	0.012069	0.548387	0.786584	-0.786584	0.375135	0.336586	0.441625	158	-0.0603593	-0.800692	0.426193	1.06508	0.237512	0.223	0.00951701	0.0154252	0.462677	0.467365	-0.467365	0.494202	0.219988	0.258693	158	0.00446142	0.0543818	0.956819	-1.00495	0.275554	0.276919	0.0117273	0.0221964	0.501454	0.000712275	-0.000712275	0.978708	0.476099	0.546195	158	-0.180272	-2.50664	0.0145212	1.20935
f7f3.af2fpz	-0.0635664	-0.837898	0.405158	1.06997	0.191727	0.179189	0.00778701	0.012778	0.472434	0.255056	-0.255056	0.613537	0.370362	0.543057	158	-0.13188	-1.83495	0.0707074	1.13837	0.300744	0.264189	0.0110508	0.0165753	0.409539	2.75156	-2.75156	0.0971599	0.0689245	0.0989816	158	-0.0820936	-1.05652	0.294812	1.08426	0.343653	0.316946	0.0127013	0.0218556	0.434841	1.42757	-1.42757	0.232161	0.251651	0.267202	158	-0.184741	-2.59672	0.0114287	1.20999
f7f3.f8fp2	-0.0791837	-1.1237	0.264746	1.08729	0.0930661	0.0855946	0.00381366	0.00544664	0.464013	0.431646	-0.431646	0.511182	0.303611	0.501281	158	-0.0637129	-0.764988	0.447481	1.06919	0.113017	0.105703	0.00435498	0.00851124	0.426259	1.81392	-1.81392	0.178039	0.227164	0.137358	158	-0.0872958	-1.18221	0.241239	1.10388	0.140521	0.127297	0.00602397	0.00942458	0.442329	1.11786	-1.11786	0.290379	0.224377	0.295289	158	-0.149834	-2.36295	0.0202184	1.14573
f7f3.f8f4	-0.0787719	-1.09789	0.275915	1.08472	0.169744	0.156486	0.00676412	0.010003	0.455055	0.677751	-0.677751	0.410362	0.3103	0.455652	158	-0.0758323	-0.989261	0.326274	1.06777	0.272223	0.254946	0.00894879	0.0149979	0.445937	0.983233	-0.983233	0.321402	0.184544	0.19536	158	-0.0471367	-0.53089	0.597767	1.0471	0.320017	0.305622	0.0112106	0.0246886	0.450313	0.830847	-0.830847	0.362028	0.366961	0.330143	158	-0.193221	-2.52397	0.0141704	1.19798
f7f3.f4af2	-0.043503	-0.618077	0.538395	1.04392	0.0950248	0.091027	0.00372623	0.00528689	0.494711	0.00931142	-0.00931142	0.923127	0.421434	0.646481	158	-0.0804427	-1.10526	0.272835	1.08656	0.124983	0.115027	0.00495029	0.00752618	0.452135	0.76495	-0.76495	0.381784	0.164916	0.218505	158	-0.139367	-2.07386	0.0412562	1.15502	0.144752	0.125324	0.0056637	0.00746192	0.413166	2.51866	-2.51866	0.112506	0.0874022	0.188392	158	-0.0928092	-1.29476	0.199546	1.0839
f7f3.af2fz	0.0666517	0.814085	0.418953	-1.07764	0.120884	0.13027	0.00538446	0.0101949	0.54909	0.80492	-0.80492	0.369626	0.374404	0.439709	158	0.0131504	0.161582	0.872195	-1.01318	0.185661	0.188108	0.00715654	0.013346	0.501457	0.000712293	-0.000712293	0.978708	0.356483	0.400521	158	-0.0571991	-0.694421	0.490235	1.06717	0.227653	0.213324	0.00955953	0.0182858	0.460712	0.519258	-0.519258	0.471158	0.328417	0.375558	158	-0.18101	-2.91107	0.00447716	1.21538
f7f3.f8fc6	-0.0968082	-1.37605	0.172923	1.11536	0.128719	0.115405	0.00554988	0.00792518	0.437247	1.31244	-1.31244	0.251954	0.242332	0.366829	158	-0.137196	-1.87198	0.0654955	1.15115	0.155281	0.134892	0.00588032	0.009168	0.410233	2.69747	-2.69747	0.100507	0.065845	0.100975	158	-0.0224937	-0.270696	0.787612	1.02493	0.173157	0.168946	0.00712901	0.0138268	0.466353	0.379326	-0.379326	0.537964	0.427602	0.399485	158	-0.0520983	-0.670694	0.504885	1.04775
f7f3.fc6f4	-0.0143051	-0.178139	0.85922	1.0132	0.111041	0.109595	0.00391276	0.00711662	0.493246	0.0151748	-0.0151748	0.90196	0.522181	0.643161	158	0.0531437	0.625294	0.53438	-1.05271	0.17014	0.179108	0.0063429	0.0128625	0.529807	0.298219	-0.298219	0.585001	0.255652	0.289191	158	-0.0852118	-1.11622	0.268493	1.09488	0.183496	0.167595	0.00733343	0.0122131	0.441381	1.15287	-1.15287	0.28295	0.2395	0.293029	158	-0.146484	-1.93835	0.0569625	1.15241
f7f3.f4fc2	-0.0335908	-0.439032	0.662112	1.03692	0.106074	0.102297	0.00443392	0.00737263	0.479847	0.135062	-0.135062	0.71324	0.468406	0.579217	158	-0.0200851	-0.23718	0.813398	1.02351	0.125975	0.123081	0.00543636	0.0109243	0.471156	0.278387	-0.278387	0.597761	0.339639	0.2935	158	0.00124661	0.0168246	0.986626	-1.00147	0.162248	0.162486	0.00764023	0.0119442	0.520081	0.135045	-0.135045	0.713257	0.484479	0.468001	158	-0.23008	-3.2101	0.00201703	1.25222
f7f3.fc2fz	-0.0396901	-0.540902	0.590312	1.04091	0.0914876	0.0878919	0.00362535	0.00557205	0.474584	0.215306	-0.215306	0.64264	0.441319	0.55639	158	-0.0823744	-1.21882	0.226429	1.10225	0.107603	0.0976216	0.0049558	0.00651993	0.462559	0.467409	-0.467409	0.494181	0.145327	0.258693	158	-0.137543	-2.01876	0.0469066	1.17887	0.13181	0.111811	0.00588673	0.00796792	0.403284	3.11744	-3.11744	0.0774582	0.0942283	0.150819	158	-0.126636	-1.72548	0.088967	1.13331
f7f3.t4f8	-0.109574	-1.38612	0.170811	1.11716	0.0950496	0.0850811	0.00351359	0.00627491	0.421967	2.01861	-2.01861	0.155382	0.241519	0.309216	158	-0.135006	-1.93262	0.0570601	1.14152	0.0984793	0.0862703	0.00363601	0.00516611	0.412877	2.52524	-2.52524	0.112038	0.0605905	0.106306	158	-0.0468406	-0.602329	0.549137	1.04808	0.138686	0.132324	0.00531772	0.00912534	0.475623	0.198474	-0.198474	0.655956	0.350144	0.445984	158	-0.120747	-1.61496	0.111085	1.11274
f7f3.t4fc6	0.0465182	0.607576	0.545615	-1.04163	0.122702	0.127811	0.00432597	0.00720942	0.549843	0.830944	-0.830944	0.362	0.42404	0.43626	158	-0.153901	-2.07003	0.0423545	1.15069	0.19257	0.167351	0.00642929	0.0103482	0.397623	3.51334	-3.51334	0.0608766	0.0514009	0.0789069	158	-0.0919367	-1.18018	0.242442	1.10656	0.232107	0.209757	0.00947032	0.0164005	0.431223	1.59406	-1.59406	0.206746	0.224377	0.253598	158	-0.209427	-2.994	0.0037596	1.25169
f7f3.fc6c4	-0.135075	-1.87989	0.0642327	1.15303	0.111719	0.0968919	0.0043742	0.00656314	0.407549	2.85492	-2.85492	0.0910947	0.152344	0.259583	158	-0.0188373	-0.220085	0.826632	1.02101	0.127157	0.124541	0.00521176	0.0106853	0.469677	0.307274	-0.307274	0.579358	0.343438	0.286898	158	-0.044166	-0.535926	0.594091	1.04828	0.154579	0.147459	0.00615571	0.0117713	0.44437	1.03694	-1.03694	0.308534	0.365853	0.30456	158	-0.171387	-2.39301	0.0193753	1.15367
f7f3.c4fc2	-0.0120689	-0.148601	0.88238	1.01225	0.0983802	0.0971892	0.00379898	0.00705702	0.486955	0.0567224	-0.0567224	0.811753	0.525311	0.617659	158	0.0824697	1.07209	0.287745	-1.08581	0.143223	0.155514	0.00584132	0.00986406	0.567168	1.51231	-1.51231	0.218788	0.169608	0.155441	158	-0.0873451	-1.23791	0.219648	1.10703	0.150107	0.135595	0.0067069	0.0096157	0.462901	0.461771	-0.461771	0.496797	0.214801	0.384346	158	-0.167659	-2.54754	0.0126616	1.21264
f7f3.fc2cz	-0.0897211	-1.18047	0.242143	1.12022	0.0870744	0.0777297	0.00409761	0.00677299	0.431143	1.57893	-1.57893	0.208914	0.291634	0.341865	158	-0.120143	-1.69252	0.0948181	1.14539	0.10519	0.0918378	0.00445743	0.006509	0.422497	2.0012	-2.0012	0.157174	0.0817029	0.1304	158	-0.0831175	-1.16639	0.247262	1.09579	0.125868	0.114865	0.00532949	0.00778359	0.457104	0.611871	-0.611871	0.434084	0.227732	0.357314	158	-0.192001	-3.18603	0.00190733	1.22025
f7f3.t4t6	-0.131063	-1.62402	0.109775	1.12723	0.0918843	0.0815135	0.0030171	0.0056282	0.396622	3.55239	-3.55239	0.0594597	0.190936	0.21594	158	-0.0229445	-0.291636	0.771549	1.02537	0.100182	0.0977027	0.00421564	0.00738179	0.493797	0.0127521	-0.0127521	0.91009	0.328945	0.384443	158	0.00596531	0.0751627	0.940333	-1.00607	0.136496	0.137324	0.00540078	0.00960832	0.506281	0.0132177	-0.0132177	0.90847	0.471943	0.527387	158	-0.0893492	-1.16916	0.246677	1.08076
f7f3.t4cp6	-0.12939	-1.8655	0.0659601	1.14742	0.117099	0.102054	0.00468975	0.00656121	0.420437	2.10687	-2.10687	0.146639	0.153192	0.303668	158	-0.081505	-1.00875	0.317243	1.09542	0.129851	0.118541	0.00532957	0.00986497	0.431935	1.55295	-1.55295	0.2127	0.181582	0.153123	158	-0.0728878	-0.93227	0.354829	1.08416	0.140678	0.129757	0.00584112	0.0101542	0.438061	1.2843	-1.2843	0.257101	0.276357	0.279113	158	-0.178314	-2.61838	0.0106115	1.17194
f7f3.cp6c4	0.0143004	0.184133	0.854503	-1.01224	0.110405	0.111757	0.00370831	0.00633599	0.520514	0.13963	-0.13963	0.708649	0.521051	0.577471	158	-0.0295918	-0.348424	0.728857	1.02709	0.168165	0.16373	0.0056447	0.0114105	0.463108	0.456215	-0.456215	0.499398	0.316219	0.259856	158	-0.0752791	-0.93776	0.352177	1.0877	0.204281	0.187811	0.00843268	0.0154065	0.443697	1.06215	-1.06215	0.302726	0.275006	0.30239	158	-0.239587	-3.99646	0.000121706	1.2881
f7f3.c4cp2	-0.0219527	-0.283922	0.7774	1.02464	0.0863471	0.0842703	0.00371705	0.00630001	0.492346	0.0194914	-0.0194914	0.888967	0.501718	0.641902	158	-0.0909619	-1.18467	0.240566	1.10898	0.0989091	0.0891892	0.00418702	0.00705596	0.431368	1.56844	-1.56844	0.210434	0.151713	0.152658	158	-0.041624	-0.532108	0.596557	1.05431	0.122471	0.116162	0.00592249	0.0102713	0.464808	0.412937	-0.412937	0.520483	0.366723	0.392426	158	-0.160383	-2.72056	0.00756642	1.1589
f7f3.cp2cz	-0.00713053	-0.094481	0.925014	1.00678	0.0878347	0.0872432	0.00329003	0.00532592	0.50349	0.00405072	-0.00405072	0.949253	0.537904	0.651159	158	-0.0810824	-1.21752	0.226809	1.09268	0.129851	0.118838	0.00557813	0.00712116	0.465467	0.397255	-0.397255	0.52851	0.145412	0.269999	158	-0.0969589	-1.24124	0.219223	1.11216	0.147256	0.132405	0.00595593	0.0103767	0.431135	1.58896	-1.58896	0.207475	0.21471	0.254228	158	-0.225915	-3.67326	0.000393263	1.302
f7f3.t6cp6	-0.0550492	-0.698584	0.487464	1.05768	0.100479	0.095	0.00387407	0.00681997	0.471821	0.263463	-0.263463	0.607751	0.403161	0.542336	158	-0.0316661	-0.384275	0.702201	1.03051	0.13405	0.130081	0.00478954	0.00914944	0.47634	0.187648	-0.187648	0.664881	0.308729	0.312538	158	0.0302841	0.35115	0.72685	-1.03223	0.179066	0.184838	0.00711929	0.0148148	0.503933	0.00516347	-0.00516347	0.942715	0.407792	0.536221	158	-0.123071	-1.60251	0.114039	1.09973
f7f3.cp6p4	-0.0981385	-1.37083	0.174687	1.11248	0.0930579	0.0836486	0.00384731	0.00568429	0.429021	1.67845	-1.67845	0.19513	0.243143	0.33469	158	-0.146038	-1.68788	0.0973378	1.17929	0.105339	0.0893243	0.00402416	0.00859229	0.368338	5.78	-5.78	0.0162096	0.0829987	0.0430459	158	-0.0756663	-1.00096	0.320539	1.09682	0.128595	0.117243	0.00592381	0.00967081	0.432705	1.51737	-1.51737	0.218018	0.262368	0.259624	158	-0.141519	-1.90616	0.0609469	1.1342
f7f3.p4cp2	-0.0987012	-1.44334	0.152872	1.11007	0.099876	0.089973	0.00408216	0.00551472	0.447125	0.92725	-0.92725	0.335578	0.227232	0.422981	158	-0.0804578	-1.00221	0.320322	1.08751	0.140554	0.129243	0.00541489	0.00990157	0.434822	1.42282	-1.42282	0.23294	0.18284	0.161286	158	-0.0776589	-0.946668	0.347783	1.08634	0.179099	0.164865	0.00699382	0.0133107	0.424154	1.93171	-1.93171	0.164571	0.27414	0.23108	158	-0.256434	-4.52461	1.46692e-05	1.28746
f7f3.cp2pz	-0.0896427	-1.2544	0.213731	1.0962	0.0888512	0.0810541	0.00349606	0.00513949	0.449007	0.861304	-0.861304	0.353374	0.271434	0.430976	158	-0.0989928	-1.33481	0.186432	1.11523	0.105223	0.0943514	0.00435437	0.00688311	0.441824	1.13104	-1.13104	0.287554	0.128175	0.181647	158	-0.0515445	-0.691907	0.491378	1.06035	0.127959	0.120676	0.00562055	0.00889976	0.46223	0.475858	-0.475858	0.490305	0.32856	0.38234	158	-0.121734	-1.84909	0.0678947	1.14255
f7f3.t6po8	-0.162812	-2.57133	0.0117233	1.20954	0.0896694	0.0741351	0.00391853	0.00459814	0.394772	3.67745	-3.67745	0.0551531	0.0597411	0.209869	158	-0.26898	-4.59309	1.20724e-05	1.33409	0.0952975	0.0714324	0.00360044	0.00374618	0.296987	13.7483	-13.7483	0.000209007	0.000308738	0.00551671	158	-0.22593	-3.62653	0.000467874	1.30407	0.119727	0.0918108	0.00501441	0.00584058	0.33723	8.83773	-8.83773	0.00295065	0.00277649	0.0188791	158	-0.065588	-0.880082	0.381957	1.06007
f7f3.po8p4	-0.0998357	-1.35127	0.1811	1.11182	0.101777	0.0915405	0.00407017	0.00638899	0.421255	2.05383	-2.05383	0.151824	0.247436	0.306835	158	-0.0180108	-0.227609	0.820714	1.01827	0.138843	0.136351	0.00538545	0.00953059	0.492923	0.0167293	-0.0167293	0.897087	0.342177	0.381353	158	0.0204456	0.230951	0.81826	-1.02224	0.180314	0.184324	0.00722308	0.0157906	0.489357	0.0380385	-0.0380385	0.845366	0.437592	0.511317	158	-0.24495	-3.64878	0.000474632	1.2489
f7f3.p4po2	-0.0240358	-0.266294	0.791092	1.02554	0.0880579	0.0858649	0.00332049	0.00753612	0.447499	0.915362	-0.915362	0.338696	0.503364	0.424851	158	-0.0481633	-0.646822	0.519947	1.05155	0.0950661	0.0904054	0.00385087	0.00609022	0.482255	0.105225	-0.105225	0.745647	0.250769	0.337569	158	-0.0752972	-1.07581	0.285429	1.08988	0.120917	0.110946	0.00536554	0.00755778	0.464342	0.42355	-0.42355	0.515171	0.249048	0.390902	158	-0.0906598	-1.32712	0.18827	1.08463
f7f3.po2pz	-0.0758947	-1.01451	0.314017	1.0806	0.0918512	0.085	0.00357799	0.00572755	0.452317	0.757809	-0.757809	0.384015	0.330182	0.44428	158	-0.0780241	-0.955711	0.343205	1.08326	0.129992	0.12	0.00489703	0.00923695	0.422861	1.98935	-1.98935	0.158409	0.190632	0.130922	158	-0.0398784	-0.422772	0.674338	1.04467	0.166215	0.159108	0.00629194	0.015588	0.430456	1.63063	-1.63063	0.201616	0.394291	0.250953	158	-0.216209	-3.38933	0.00104716	1.24183
f7f3.po8o2	-0.13803	-1.92756	0.057894	1.17301	0.0872149	0.0743514	0.00371575	0.00554333	0.408517	2.7795	-2.7795	0.0954782	0.144242	0.262486	158	-0.0885716	-1.09168	0.279474	1.09389	0.0881322	0.0805676	0.00327108	0.00610869	0.41138	2.59784	-2.59784	0.107009	0.166864	0.103482	158	-0.13299	-1.91585	0.0591452	1.18099	0.113694	0.0962703	0.0052797	0.00740522	0.389138	4.11463	-4.11463	0.0425138	0.106874	0.112852	158	-0.167038	-2.32103	0.0232028	1.14764
f7f3.o2po2	-0.047314	-0.629221	0.531372	1.04802	0.0890248	0.0849459	0.00341876	0.00550756	0.470231	0.29602	-0.29602	0.586389	0.418114	0.534634	158	-0.0482835	-0.587638	0.559083	1.04645	0.129025	0.123297	0.00453518	0.00862724	0.460467	0.522254	-0.522254	0.469882	0.263685	0.251093	158	-0.00052666	-0.00626376	0.995025	1.00057	0.174504	0.174405	0.00710006	0.0140719	0.493833	0.0127499	-0.0127499	0.910097	0.485397	0.527467	158	-0.182343	-2.82979	0.00576825	1.17487
f7f3.po2oz	-0.103314	-1.44034	0.154125	1.10152	0.102174	0.0927568	0.00365272	0.00542232	0.44035	1.18852	-1.18852	0.275628	0.228312	0.388523	158	-0.115691	-1.63168	0.107047	1.11952	0.130893	0.116919	0.00484955	0.00705857	0.433356	1.48225	-1.48225	0.223423	0.0881989	0.157331	158	-0.0855317	-1.11235	0.27019	1.09844	0.190653	0.173568	0.00782795	0.0132152	0.439883	1.21088	-1.21088	0.271159	0.240166	0.287101	158	-0.14582	-1.85724	0.0681434	1.14013
f7f3.o2oz	-0.123607	-1.68602	0.0963473	1.13756	0.0810744	0.0712703	0.00314569	0.00489064	0.424283	1.89802	-1.89802	0.1683	0.17903	0.318074	158	-0.122993	-1.71666	0.0903698	1.12931	0.0876281	0.0775946	0.00326069	0.00485069	0.424707	1.88108	-1.88108	0.170211	0.0797595	0.135769	158	-0.12478	-1.81253	0.0737757	1.1371	0.103322	0.0908649	0.00403866	0.00556118	0.425876	1.83611	-1.83611	0.175407	0.120585	0.236758	158	-0.0770768	-1.08164	0.282977	1.06476
f3af1.af1fz	-0.119177	-1.51715	0.13441	1.16239	0.204298	0.175757	0.00925908	0.0163758	0.389872	4.07261	-4.07261	0.043584	0.21303	0.190038	158	-0.229164	-3.12467	0.00264421	1.3036	0.165769	0.127162	0.0065083	0.0105022	0.33154	9.52116	-9.52116	0.00203116	0.00976029	0.0178255	158	-0.0437954	-0.478584	0.634324	1.05645	0.174628	0.165297	0.00767783	0.0179213	0.425107	1.87512	-1.87512	0.17089	0.379661	0.234471	158	-0.109426	-1.15437	0.254089	1.18151
f3af1.f7fc5	-0.0137391	-0.178042	0.859258	1.01466	0.117207	0.115514	0.00484654	0.00818183	0.497636	0.00185887	-0.00185887	0.96561	0.522181	0.654825	158	-0.0544636	-0.667469	0.507125	1.06583	0.174479	0.163703	0.00758571	0.0142525	0.44173	1.13966	-1.13966	0.285724	0.247178	0.181263	158	-0.0410385	-0.49802	0.620382	1.04934	0.263157	0.250784	0.011517	0.0220142	0.462175	0.481494	-0.481494	0.487746	0.375827	0.382338	158	-0.231043	-3.46894	0.000845325	1.26043
f3af1.fc5f3	-0.0515344	-0.685085	0.495687	1.07219	0.0978595	0.0912703	0.00506845	0.00817431	0.452188	0.757789	-0.757789	0.384021	0.406039	0.44428	158	-0.0853041	-1.15969	0.2502	1.10917	0.107289	0.0967297	0.00493047	0.00765507	0.438794	1.24741	-1.24741	0.264048	0.155535	0.173058	158	-0.0729448	-0.87387	0.385925	1.09451	0.137554	0.125676	0.00616499	0.012114	0.42809	1.72644	-1.72644	0.188866	0.288734	0.243816	158	-0.0718097	-1.08883	0.279262	1.10152
f3af1.f3fc1	0.0316422	0.414049	0.680215	-1.03734	0.103331	0.107189	0.00481112	0.00798129	0.536157	0.434342	-0.434342	0.509866	0.47532	0.501024	158	-0.111828	-1.449	0.152322	1.13349	0.109091	0.0962432	0.00447935	0.00765191	0.438427	1.2658	-1.2658	0.260556	0.111103	0.171544	158	0.0104918	0.137602	0.890983	-1.0125	0.140835	0.142595	0.00662762	0.0109385	0.517845	0.106555	-0.106555	0.744101	0.459995	0.479727	158	-0.0991206	-1.30317	0.197157	1.13318
f3af1.fc1fz	0.25623	2.85557	0.00627517	-1.43197	0.14986	0.214595	0.00873113	0.0209209	0.657629	8.34386	-8.34386	0.00386994	0.0470013	0.0887086	158	0.166094	1.93497	0.0583308	-1.23807	0.229149	0.283703	0.0120462	0.0254907	0.602507	3.53626	-3.53626	0.0600406	0.0610135	0.0780556	158	0.166929	2.12892	0.0373516	-1.22865	0.295975	0.363649	0.0155313	0.0277351	0.621199	4.95231	-4.95231	0.0260558	0.0830026	0.0849635	158	0.0220347	0.291233	0.771793	-1.026
f3af1.t3f7	-0.21692	-2.98758	0.00391588	1.23763	0.102355	0.0827027	0.0035264	0.00555303	0.33573	9.00965	-9.00965	0.00268558	0.0363784	0.0751742	158	-0.190384	-3.07498	0.002737	1.25285	0.118851	0.0948649	0.00516944	0.00584165	0.379217	4.86209	-4.86209	0.0274531	0.00992632	0.0534955	158	-0.112373	-1.53859	0.128473	1.14707	0.163132	0.142216	0.00740476	0.0114006	0.42287	1.9951	-1.9951	0.157808	0.160513	0.226144	158	-0.260374	-3.78802	0.000308139	1.23587
f3af1.t3fc5	-0.0703017	-0.818639	0.416601	1.07265	0.086595	0.0807297	0.00311399	0.0064526	0.437598	1.29848	-1.29848	0.254492	0.373436	0.367962	158	-0.163017	-2.25103	0.0275594	1.19228	0.107595	0.0902432	0.00420651	0.00645944	0.385447	4.35985	-4.35985	0.0367956	0.0387012	0.0607009	158	-0.143424	-1.8232	0.0732238	1.17446	0.130587	0.111189	0.00520191	0.00928089	0.381541	4.69137	-4.69137	0.0303144	0.120247	0.0922432	158	-0.246306	-3.72335	0.000363609	1.28449
f3af1.fc5c3	-0.0810181	-1.08553	0.281592	1.08978	0.0961653	0.0882432	0.0038767	0.00618307	0.451758	0.772149	-0.772149	0.379553	0.312465	0.443205	158	-0.0737454	-0.833632	0.408313	1.0861	0.113835	0.104811	0.00449015	0.00984961	0.417286	2.27716	-2.27716	0.131292	0.214085	0.116812	158	-0.096023	-1.21566	0.228835	1.13358	0.184529	0.162784	0.00876657	0.0155921	0.415006	2.42799	-2.42799	0.119185	0.21806	0.195128	158	-0.223009	-3.52108	0.00067724	1.23824
f3af1.c3fc1	-0.133038	-1.87396	0.0649592	1.15371	0.0917355	0.0795135	0.00367648	0.00538706	0.401937	3.19797	-3.19797	0.0737299	0.152344	0.241313	158	-0.204161	-3.08338	0.00278885	1.31568	0.125843	0.0956486	0.00594568	0.00778099	0.333783	9.22024	-9.22024	0.00239355	0.0100118	0.0191271	158	-0.118533	-1.53119	0.130786	1.16975	0.190669	0.163	0.00908026	0.0156235	0.40618	2.95972	-2.95972	0.0853629	0.162037	0.158872	158	-0.280167	-4.39699	3.14191e-05	1.32524
f3af1.fc1cz	-0.170144	-2.14326	0.0362165	1.20001	0.0930496	0.0775405	0.00347081	0.0063495	0.369702	5.63335	-5.63335	0.0176219	0.111571	0.145337	158	-0.177967	-2.9274	0.00421662	1.26376	0.109537	0.0866757	0.0053078	0.00572847	0.395051	3.66914	-3.66914	0.0554287	0.0123309	0.0740612	158	-0.211602	-3.51248	0.00066199	1.33014	0.145273	0.109216	0.00699634	0.00751177	0.359273	6.63857	-6.63857	0.00997939	0.00369734	0.0476313	158	-0.276848	-4.83165	4.35088e-06	1.30423
f3af1.t3cp5	0.0320067	0.334604	0.739394	-1.03732	0.0942397	0.0977568	0.00384163	0.00978403	0.491992	0.0212509	-0.0212509	0.884098	0.492001	0.640857	158	-0.120213	-1.46888	0.147348	1.14712	0.122463	0.106757	0.0049597	0.00947269	0.384961	4.42835	-4.42835	0.0353467	0.108972	0.0600158	158	-0.130308	-1.72051	0.0901364	1.18019	0.187107	0.158541	0.00858273	0.0142134	0.403544	3.11723	-3.11723	0.0774686	0.133345	0.150819	158	-0.273369	-4.29343	4.59747e-05	1.31404
f3af1.cp5c3	-0.0862632	-1.04091	0.302357	1.08917	0.079686	0.0731622	0.00286876	0.00557228	0.42509	1.85877	-1.85877	0.172767	0.323524	0.319381	158	-0.171747	-2.79036	0.00631738	1.19217	0.101174	0.0848649	0.00391817	0.00433683	0.40284	3.13216	-3.13216	0.0767622	0.0155228	0.0871737	158	-0.119364	-1.59367	0.115797	1.13929	0.134868	0.118378	0.00544113	0.00880062	0.413568	2.47973	-2.47973	0.115322	0.152897	0.190915	158	-0.174972	-2.58754	0.0114939	1.17608
f3af1.c3cp1	-0.139017	-2.3431	0.0209182	1.16684	0.0882066	0.0755946	0.00379687	0.00381526	0.434714	1.41802	-1.41802	0.233729	0.0782432	0.354031	158	-0.0673229	-0.972439	0.333857	1.07971	0.100413	0.093	0.0044793	0.00616855	0.474927	0.209613	-0.209613	0.647071	0.187348	0.308161	158	-0.161869	-2.32629	0.0227088	1.20177	0.136645	0.113703	0.00567502	0.0080656	0.406194	2.94579	-2.94579	0.0861018	0.059443	0.159745	158	-0.186704	-2.88735	0.00489792	1.18675
f3af1.cp1cz	-0.0683525	-0.964275	0.338057	1.0672	0.0809917	0.0758919	0.00301325	0.00434644	0.467553	0.349633	-0.349633	0.554321	0.341122	0.521051	158	-0.146193	-2.11214	0.0379527	1.19088	0.104347	0.0876216	0.00460304	0.00644349	0.413087	2.51871	-2.51871	0.112502	0.0476859	0.106374	158	-0.0622343	-0.865243	0.389789	1.08138	0.17305	0.160027	0.00841627	0.0124776	0.466009	0.386948	-0.386948	0.533908	0.289669	0.398225	158	-0.154419	-2.15309	0.0347219	1.14977
f3af1.t3t5	-0.00881453	-0.10397	0.917572	1.00843	0.0857438	0.085027	0.00306692	0.00617433	0.493354	0.014675	-0.014675	0.90358	0.536402	0.643161	158	0.0161932	0.184644	0.854219	-1.01666	0.0959421	0.0975405	0.00365509	0.00784713	0.495378	0.00708625	-0.00708625	0.932913	0.351626	0.389922	158	-0.241989	-3.87775	0.000197531	1.33672	0.144727	0.10827	0.00608139	0.00716982	0.33901	8.7037	-8.7037	0.00317564	0.00128999	0.0201013	158	-0.151069	-2.2146	0.0296903	1.13712
f3af1.t5cp5	-0.0427303	-0.531894	0.596786	1.04272	0.0853058	0.0818108	0.00316016	0.00576098	0.472097	0.259264	-0.259264	0.610626	0.443668	0.543057	158	-0.123723	-1.86561	0.0655792	1.14287	0.0951983	0.0832973	0.00393266	0.00502275	0.426222	1.80846	-1.80846	0.178693	0.065845	0.137401	158	-0.119747	-1.63615	0.10638	1.13815	0.125165	0.109973	0.00503782	0.00779991	0.428796	1.69955	-1.69955	0.192347	0.145048	0.245879	158	-0.191629	-2.81634	0.0061553	1.19794
f3af1.cp5p3	-0.118461	-1.77342	0.0798298	1.13556	0.0834793	0.0735135	0.00343564	0.00444699	0.44615	0.95917	-0.95917	0.327396	0.164662	0.418391	158	-0.0867301	-1.08686	0.281472	1.09871	0.0969835	0.0882703	0.00387696	0.0070171	0.425169	1.86965	-1.86965	0.171515	0.167335	0.136185	158	-0.0925582	-1.216	0.228425	1.11501	0.137207	0.123054	0.00601011	0.00996676	0.44422	1.04536	-1.04536	0.306579	0.21806	0.303168	158	-0.281017	-4.03427	0.000136668	1.27894
f3af1.p3cp1	0.0114424	0.153492	0.878469	-1.01095	0.079	0.0798649	0.00301107	0.00476255	0.522661	0.170308	-0.170308	0.679839	0.524479	0.568585	158	-0.100073	-1.32892	0.188484	1.11068	0.100471	0.0904595	0.00394421	0.00641865	0.435869	1.36958	-1.36958	0.241885	0.129018	0.164358	158	-0.184466	-2.70321	0.00843776	1.24596	0.135372	0.108649	0.00580403	0.00800255	0.36621	5.97876	-5.97876	0.0144792	0.029975	0.0585002	158	-0.178275	-2.62504	0.0104123	1.16223
f3af1.cp1pz	-0.0660464	-0.866154	0.38962	1.06773	0.0823306	0.0771081	0.00311504	0.00516249	0.454504	0.684642	-0.684642	0.407993	0.364895	0.454106	158	-0.0598832	-0.696344	0.489211	1.06011	0.100653	0.0949459	0.00355811	0.00738291	0.43034	1.61511	-1.61511	0.203775	0.242566	0.149921	158	-0.0763186	-1.11429	0.268524	1.08789	0.122843	0.112919	0.00530163	0.00715628	0.470045	0.298244	-0.298244	0.584985	0.2395	0.41891	158	-0.163741	-2.56279	0.012033	1.16075
f3af1.t5po7	-0.080083	-1.15102	0.253305	1.08981	0.0851818	0.0781622	0.0035561	0.00495452	0.45744	0.59915	-0.59915	0.438903	0.298489	0.470059	158	-0.113089	-1.54879	0.126	1.12899	0.0927603	0.0821622	0.0037282	0.00573809	0.429856	1.64135	-1.64135	0.20014	0.0990962	0.147763	158	-0.0635759	-0.912561	0.364339	1.07521	0.12362	0.114973	0.00552416	0.00769847	0.480027	0.133547	-0.133547	0.714783	0.281039	0.468485	158	-0.180569	-2.6339	0.0102044	1.15549
f3af1.po7p3	-0.0160504	-0.170565	0.865276	1.01618	0.0820909	0.0807838	0.0028835	0.00710033	0.456081	0.641156	-0.641156	0.423292	0.523738	0.464589	158	-0.149031	-2.0623	0.0429008	1.16863	0.0956694	0.0818649	0.00367424	0.00559523	0.382969	4.55043	-4.55043	0.0329106	0.0517875	0.058053	158	-0.0672736	-0.951528	0.344425	1.07345	0.120661	0.112405	0.00496064	0.00711831	0.463579	0.442485	-0.442485	0.505926	0.273153	0.388132	158	-0.171794	-2.55585	0.0124774	1.15512
f3af1.p3po1	-0.0480322	-0.701136	0.485266	1.04863	0.0783636	0.0747297	0.00309135	0.00416002	0.496156	0.00487365	-0.00487365	0.944344	0.402454	0.650298	158	-0.0449181	-0.608123	0.545122	1.04988	0.0941488	0.0896757	0.00397485	0.00618909	0.476083	0.189456	-0.189456	0.663369	0.259149	0.312005	158	-0.110243	-1.70379	0.091891	1.13116	0.115256	0.101892	0.00499771	0.0060456	0.455403	0.664316	-0.664316	0.41504	0.135365	0.347458	158	-0.220391	-3.37434	0.00112266	1.2004
f3af1.po1pz	-0.0873884	-1.13611	0.260192	1.09486	0.0827355	0.0755676	0.00321322	0.00542967	0.427283	1.75383	-1.75383	0.185396	0.302687	0.330245	158	-0.134046	-1.66625	0.101014	1.13589	0.0931736	0.082027	0.00317329	0.00588905	0.399865	3.33157	-3.33157	0.0679618	0.0849614	0.0820806	158	-0.167232	-2.57306	0.0117773	1.2091	0.128132	0.105973	0.0054017	0.00670736	0.397079	3.53657	-3.53657	0.0600295	0.0378478	0.135087	158	-0.242812	-3.84031	0.000229399	1.207
f3af1.po7o1	-0.127705	-1.56155	0.123917	1.13811	0.0821901	0.0722162	0.0029617	0.005659	0.408559	2.77949	-2.77949	0.0954785	0.204832	0.262486	158	-0.188604	-2.64062	0.0101831	1.23968	0.0959917	0.0774324	0.00388278	0.00585851	0.352239	7.26706	-7.26706	0.00702305	0.02033	0.0304343	158	-0.0690608	-1.03013	0.305937	1.08676	0.110174	0.101378	0.00522677	0.00675108	0.48099	0.120387	-0.120387	0.728615	0.256651	0.473873	158	-0.242447	-3.56173	0.000641107	1.22314
f3af1.o1po1	-0.0434223	-0.631094	0.529806	1.04517	0.0807603	0.0772703	0.00328101	0.00445172	0.488294	0.0455916	-0.0455916	0.83092	0.417988	0.622347	158	-0.170483	-2.3514	0.0215669	1.18727	0.0927355	0.0781081	0.0033836	0.00522005	0.366727	5.90933	-5.90933	0.0150609	0.0332313	0.0415017	158	-0.129237	-1.65956	0.102089	1.1567	0.118702	0.102622	0.00481942	0.00840629	0.39105	3.95789	-3.95789	0.0466521	0.142217	0.121366	158	-0.186506	-2.85314	0.00543484	1.17302
f3af1.po1oz	-0.00346593	-0.0435435	0.965412	1.00377	0.0817934	0.0814865	0.00343932	0.00615205	0.506087	0.012292	-0.012292	0.91172	0.548987	0.643676	158	-0.123795	-1.52925	0.131634	1.15069	0.0993636	0.0863514	0.00400774	0.00750598	0.38964	4.04832	-4.04832	0.0442154	0.101414	0.0668629	158	-0.0861571	-1.05153	0.297424	1.10393	0.131248	0.118892	0.00546962	0.0103999	0.42306	1.98352	-1.98352	0.15902	0.252963	0.226258	158	-0.226083	-3.19966	0.0020592	1.2071
f3af1.o1oz	-0.0368557	-0.482162	0.631328	1.03944	0.0808512	0.0777838	0.00328255	0.00544962	0.484308	0.081456	-0.081456	0.775334	0.458269	0.60322	158	0.0420689	0.519791	0.605166	-1.03952	0.0881901	0.0916757	0.0031909	0.00589791	0.537995	0.481582	-0.481582	0.487707	0.278604	0.256695	158	0.00734032	0.0885575	0.929746	-1.00723	0.10905	0.109838	0.00409557	0.0079028	0.499437	0.00010538	-0.00010538	0.991809	0.468656	0.548592	158	-0.152707	-1.98917	0.0510521	1.12022
f3af1.fp2fpz	-0.0664889	-0.954831	0.342668	1.08841	0.0931322	0.0855676	0.00462056	0.00643558	0.477703	0.16525	-0.16525	0.684368	0.344127	0.571035	158	-0.124889	-1.71785	0.0902772	1.15781	0.102669	0.0886757	0.00445563	0.00681954	0.398242	3.43716	-3.43716	0.0637452	0.0797595	0.0801393	158	-0.175463	-2.82981	0.00566121	1.22675	0.126455	0.103081	0.00548289	0.00617748	0.399056	3.39913	-3.39913	0.0652306	0.0220625	0.138654	158	-0.152972	-2.38022	0.0194192	1.15839
f3af1.fp2af2	0.020258	0.250437	0.803123	-1.02587	0.130174	0.133541	0.00640878	0.0118187	0.509769	0.0319027	-0.0319027	0.858241	0.50774	0.630448	158	-0.141113	-1.76872	0.0820998	1.18365	0.135256	0.11427	0.00568811	0.0104127	0.377608	5.01696	-5.01696	0.0251002	0.0757614	0.0515638	158	-0.112286	-1.33958	0.185857	1.16206	0.147331	0.126784	0.00687562	0.0137108	0.379094	4.89797	-4.89797	0.0268883	0.194745	0.0857875	158	-0.221287	-3.9714	0.000120114	1.29122
f3af1.af2fpz	-0.135074	-2.1133	0.0372978	1.2012	0.12262	0.102081	0.00626345	0.0074313	0.422921	1.9835	-1.9835	0.159022	0.113735	0.311242	158	-0.173465	-2.39304	0.0194386	1.23965	0.118504	0.0955946	0.00520501	0.00803478	0.372977	5.38223	-5.38223	0.0203429	0.0312377	0.0476646	158	-0.238028	-3.29971	0.00154529	1.38392	0.14	0.101162	0.00632203	0.00992808	0.285714	15.3445	-15.3445	8.95816e-05	0.00775935	0.00101958	158	-0.223153	-3.7775	0.000260775	1.2582
f3af1.f8fp2	-0.0823319	-1.02638	0.308886	1.10483	0.10257	0.0928378	0.00455393	0.00831715	0.425388	1.85289	-1.85289	0.173448	0.326666	0.320154	158	-0.186972	-2.4584	0.0167161	1.25136	0.0996694	0.0796486	0.00413226	0.00701759	0.356741	6.83082	-6.83082	0.00895979	0.0284488	0.0333515	158	-0.0377923	-0.498638	0.61971	1.04514	0.105107	0.100568	0.00475273	0.00776557	0.465991	0.384445	-0.384445	0.535234	0.37565	0.398473	158	-0.199367	-3.04596	0.00309559	1.207
f3af1.f8f4	-0.0306008	-0.374654	0.709287	1.03175	0.098686	0.0956486	0.0038091	0.00715636	0.481098	0.118969	-0.118969	0.730156	0.486155	0.584961	158	-0.174032	-2.63373	0.0100635	1.24441	0.122793	0.0986757	0.00561641	0.00723263	0.37166	5.50671	-5.50671	0.0189436	0.0202716	0.0463497	158	-0.0967345	-1.21528	0.229036	1.12616	0.136174	0.120919	0.00608415	0.0109793	0.40858	2.7928	-2.7928	0.0946888	0.21806	0.16982	158	-0.245477	-4.30739	3.48141e-05	1.26146
f3af1.f4af2	-0.0113598	-0.169945	0.865462	1.01523	0.12619	0.124297	0.00686394	0.00877119	0.540189	0.540214	-0.540214	0.462344	0.523738	0.481519	158	-0.0827255	-1.28679	0.201415	1.11697	0.126339	0.113108	0.00662611	0.00786216	0.468911	0.323401	-0.323401	0.569571	0.134424	0.283332	158	-0.0798816	-1.01731	0.313008	1.11317	0.129248	0.116108	0.0063964	0.0112212	0.433094	1.49721	-1.49721	0.221102	0.259456	0.260931	158	-0.190909	-3.04644	0.00300694	1.23842
f3af1.af2fz	-0.0409336	-0.636742	0.525873	1.05287	0.193529	0.183811	0.00986778	0.0116431	0.524204	0.196644	-0.196644	0.657443	0.417357	0.561372	158	-0.135706	-2.11849	0.0368596	1.17535	0.230496	0.196108	0.0104312	0.0124368	0.426586	1.80819	-1.80819	0.178725	0.0467367	0.137401	158	0.0103701	0.123086	0.902485	-1.01145	0.254785	0.257703	0.0106444	0.0211792	0.504141	0.00576979	-0.00576979	0.939452	0.462051	0.534878	158	-0.13125	-1.76517	0.0821204	1.13364
f3af1.f8fc6	0.0561632	0.765052	0.446848	-1.05507	0.118835	0.125378	0.00465681	0.0071744	0.559075	1.1662	-1.1662	0.280184	0.384828	0.390047	158	-0.219314	-3.25318	0.0016862	1.27312	0.131579	0.103351	0.00512601	0.00700077	0.32943	9.67492	-9.67492	0.001868	0.00718164	0.0178255	158	-0.168526	-2.24165	0.0284237	1.22759	0.145818	0.118784	0.00624743	0.0103157	0.356629	6.86259	-6.86259	0.0088019	0.0691342	0.0437758	158	-0.263071	-4.01563	0.000131488	1.24791
f3af1.fc6f4	0.0128442	0.152109	0.879655	-1.01406	0.0844876	0.0856757	0.00349549	0.00698487	0.497299	0.00242794	-0.00242794	0.960701	0.524479	0.654825	158	-0.138313	-1.87445	0.0652035	1.17232	0.103322	0.0881351	0.00433347	0.00684592	0.38643	4.30839	-4.30839	0.0379248	0.0657991	0.0618608	158	-0.0899258	-1.23932	0.21935	1.10245	0.117694	0.106757	0.00486424	0.00736382	0.438132	1.27966	-1.27966	0.257962	0.21471	0.279113	158	-0.151275	-2.51898	0.0132583	1.16649
f3af1.f4fc2	0.131582	1.65187	0.10384	-1.15623	0.135388	0.156541	0.00616444	0.0112235	0.601885	3.47512	-3.47512	0.0622981	0.184948	0.221711	158	-0.177331	-2.67787	0.00893112	1.23652	0.185545	0.150054	0.00810043	0.01049	0.384305	4.48883	-4.48883	0.034117	0.0190807	0.0587291	158	-0.122452	-1.67645	0.0981802	1.16792	0.228438	0.195595	0.0106529	0.0164416	0.420215	2.13659	-2.13659	0.143821	0.139329	0.216588	158	-0.217465	-3.38599	0.00106506	1.30255
f3af1.fc2fz	-0.05847	-0.926432	0.356543	1.09387	0.105455	0.0964054	0.00645378	0.00733195	0.495047	0.00816052	-0.00816052	0.928021	0.350776	0.647364	158	-0.147794	-2.34244	0.0212687	1.36836	0.143678	0.105	0.0107888	0.0124995	0.412848	2.53816	-2.53816	0.111124	0.0328939	0.106116	158	-0.168872	-2.35067	0.021554	1.43339	0.167901	0.117135	0.0118963	0.0180243	0.336771	8.93498	-8.93498	0.00279761	0.0580199	0.0180959	158	-0.236418	-3.61838	0.000508225	1.45699
f3af1.t4f8	-0.0819356	-1.01213	0.315651	1.08413	0.113306	0.104514	0.00411735	0.00764918	0.425546	1.84167	-1.84167	0.174755	0.330952	0.321734	158	-0.196501	-2.75375	0.00749063	1.21322	0.10814	0.0891351	0.00380947	0.00575503	0.369829	5.65246	-5.65246	0.0174309	0.0172808	0.0441175	158	-0.138209	-1.97985	0.0513883	1.16069	0.122719	0.10573	0.00494052	0.00701614	0.415506	2.38362	-2.38362	0.122614	0.0982242	0.198568	158	-0.16396	-2.37987	0.0198117	1.16259
f3af1.t4fc6	-0.191179	-2.56834	0.0125147	1.23713	0.0906116	0.0732432	0.00353075	0.00576757	0.35573	6.94971	-6.94971	0.00838327	0.0624904	0.116204	158	-0.195426	-2.62629	0.0107456	1.20021	0.0999421	0.0832703	0.00331206	0.00541556	0.367568	5.8299	-5.8299	0.015756	0.0209531	0.0423831	158	-0.108186	-1.45498	0.150352	1.12387	0.116488	0.103649	0.00469482	0.00747159	0.431915	1.54281	-1.54281	0.2142	0.173577	0.25769	158	-0.171516	-2.6605	0.00926524	1.19551
f3af1.fc6c4	0.0355061	0.416788	0.678469	-1.03411	0.113298	0.117162	0.00409127	0.00832103	0.529332	0.287145	-0.287145	0.592056	0.474931	0.537392	158	-0.135511	-2.0736	0.0410819	1.15639	0.137455	0.118865	0.0056191	0.00698542	0.439282	1.2336	-1.2336	0.266709	0.0507249	0.174016	158	-0.179785	-2.51804	0.0140651	1.24876	0.167198	0.133892	0.00732701	0.0110123	0.36881	5.77972	-5.77972	0.0162121	0.0434615	0.0629179	158	-0.235518	-3.74704	0.000313933	1.23175
f3af1.c4fc2	-0.0370773	-0.417337	0.67816	1.03679	0.0840083	0.081027	0.00295258	0.00650473	0.460014	0.531263	-0.531263	0.466076	0.474931	0.482178	158	-0.160916	-2.14449	0.0357379	1.1923	0.102893	0.0862973	0.00402636	0.00660863	0.366457	5.94922	-5.94922	0.0147238	0.045663	0.0409742	158	-0.0661104	-0.839463	0.404484	1.07069	0.118818	0.110973	0.00461554	0.00812621	0.441474	1.14414	-1.14414	0.284779	0.296562	0.293148	158	-0.189725	-2.64442	0.010098	1.22364
f3af1.fc2cz	0.0500411	0.535993	0.594397	-1.05276	0.107876	0.113568	0.00404182	0.00981935	0.505608	0.0105378	-0.0105378	0.918238	0.442716	0.645907	158	-0.0352643	-0.451334	0.653323	1.03828	0.137025	0.131973	0.00560222	0.00969021	0.483827	0.0874019	-0.0874019	0.767506	0.294409	0.344777	158	0.0437239	0.607805	0.545233	-1.05298	0.194198	0.204486	0.00947578	0.0140258	0.550101	0.842161	-0.842161	0.35878	0.348933	0.328429	158	-0.0719342	-0.979118	0.330951	1.06553
f3af1.t4t6	-0.00356128	-0.0444287	0.964711	1.00342	0.0937521	0.0934324	0.00347564	0.00629905	0.489179	0.0388475	-0.0388475	0.843751	0.548963	0.626694	158	-0.187388	-2.9157	0.00449634	1.21072	0.105562	0.0871892	0.00398984	0.0048773	0.388851	4.08993	-4.08993	0.0431394	0.0128326	0.065937	158	-0.0638852	-0.863716	0.390779	1.06626	0.119364	0.111946	0.00462583	0.00723583	0.477763	0.165249	-0.165249	0.684369	0.290079	0.458173	158	-0.0970966	-1.28887	0.201978	1.0775
f3af1.t4cp6	0.00215565	0.0258183	0.979494	-1.00205	0.10519	0.105405	0.00379635	0.00742575	0.499888	4.2152e-06	-4.2152e-06	0.998362	0.552659	0.664094	158	-0.19833	-2.78553	0.00685527	1.2336	0.131562	0.106649	0.00494876	0.00744995	0.353047	7.20031	-7.20031	0.00728911	0.0162669	0.0306717	158	-0.143649	-1.98493	0.0510857	1.18371	0.147355	0.124486	0.00631858	0.00963404	0.396091	3.60643	-3.60643	0.0575566	0.09808	0.132546	158	-0.291587	-5.01174	2.17177e-06	1.28764
f3af1.cp6c4	0.053092	0.577444	0.56625	-1.0524	0.0800744	0.0842703	0.00283709	0.00668956	0.522824	0.173706	-0.173706	0.676839	0.432503	0.567422	158	-0.256732	-3.60244	0.000591686	1.32463	0.099562	0.0751622	0.0036735	0.0056904	0.307018	12.4118	-12.4118	0.000426628	0.00381874	0.00743212	158	-0.11222	-1.49802	0.138898	1.12679	0.119744	0.10627	0.00473411	0.00764751	0.425432	1.86393	-1.86393	0.172172	0.168099	0.23506	158	-0.193577	-3.32474	0.00119398	1.21498
f3af1.c4cp2	-0.0135831	-0.153485	0.87861	1.01394	0.0972562	0.0959189	0.00362693	0.00792195	0.467281	0.356957	-0.356957	0.550201	0.524479	0.519905	158	-0.179007	-2.72171	0.00789229	1.22821	0.128264	0.104432	0.00539619	0.00689589	0.380256	4.78094	-4.78094	0.0287765	0.0177634	0.0543751	158	-0.0711485	-1.0306	0.305917	1.0859	0.172248	0.158622	0.00779447	0.0106799	0.477726	0.166907	-0.166907	0.682875	0.256651	0.457446	158	-0.215062	-3.41217	0.000961947	1.19893
f3af1.cp2cz	-0.0165833	-0.236918	0.813357	1.01642	0.0811488	0.0798378	0.00321411	0.004504	0.507783	0.0200707	-0.0200707	0.88734	0.509733	0.641377	158	-0.124782	-1.70311	0.0930805	1.13875	0.0962397	0.0845135	0.003727	0.00578917	0.415523	2.37728	-2.37728	0.123111	0.0810865	0.111946	158	-0.0643549	-0.860914	0.392368	1.06697	0.121174	0.113568	0.0046909	0.00748658	0.45428	0.698193	-0.698193	0.403392	0.291052	0.345021	158	-0.208177	-3.68255	0.000346534	1.2321
f3af1.t6cp6	-0.123542	-1.59668	0.1154	1.14181	0.0845868	0.0740811	0.00330566	0.00568906	0.416422	2.31473	-2.31473	0.128154	0.196443	0.292642	158	-0.184559	-2.79155	0.00650916	1.21414	0.0958843	0.078973	0.00370388	0.00479387	0.377873	4.95338	-4.95338	0.0260397	0.0158533	0.0522844	158	-0.152854	-2.19	0.0316453	1.19135	0.110893	0.0930811	0.0046703	0.00665848	0.395641	3.63776	-3.63776	0.0564827	0.0741449	0.131749	158	-0.213731	-3.10015	0.00272603	1.21178
f3af1.cp6p4	0.0430036	0.446761	0.657087	-1.04142	0.0953223	0.0992703	0.00319187	0.00824026	0.491011	0.026978	-0.026978	0.869535	0.466689	0.634942	158	-0.168033	-2.42586	0.0176604	1.21011	0.122058	0.100865	0.00505017	0.00712871	0.382883	4.55913	-4.55913	0.0327438	0.0294422	0.058053	158	-0.119516	-1.76208	0.0818687	1.14492	0.158835	0.13873	0.00683983	0.00913238	0.445342	0.999657	-0.999657	0.317393	0.125734	0.307467	158	-0.253588	-4.33916	3.23484e-05	1.24964
f3af1.p4cp2	-0.0142723	-0.163886	0.870444	1.0143	0.0840496	0.0828649	0.003086	0.00653716	0.472047	0.259286	-0.259286	0.610611	0.524458	0.543057	158	-0.199832	-2.66804	0.0096412	1.21973	0.100512	0.0824054	0.0035049	0.00581154	0.345799	7.90065	-7.90065	0.0049417	0.0199681	0.0259998	158	-0.0880945	-1.08405	0.282824	1.09292	0.114934	0.105162	0.00424549	0.00795167	0.435575	1.38398	-1.38398	0.239424	0.247845	0.269949	158	-0.223391	-3.71003	0.000337867	1.21436
f3af1.cp2pz	-0.124112	-1.68811	0.095967	1.13431	0.0832645	0.0734054	0.00314708	0.00491985	0.424522	1.89795	-1.89795	0.168308	0.17903	0.318074	158	-0.112815	-1.44405	0.153805	1.11529	0.104355	0.0935676	0.00370942	0.00648451	0.409009	2.75191	-2.75191	0.0971383	0.111854	0.0989816	158	-0.0333853	-0.489638	0.625723	1.03989	0.147215	0.141568	0.00692635	0.00922228	0.516607	0.0923212	-0.0923212	0.761247	0.376889	0.486282	158	-0.187774	-2.80033	0.00639322	1.19097
f3af1.t6po8	-0.142628	-1.98362	0.0511852	1.15987	0.0880248	0.0758919	0.00338422	0.00509501	0.412627	2.53194	-2.53194	0.111563	0.135112	0.280809	158	-0.0938755	-1.11966	0.267683	1.09869	0.100099	0.0911081	0.00360869	0.00717361	0.414305	2.44751	-2.44751	0.117712	0.16263	0.108843	158	-0.131429	-1.80846	0.0748654	1.15724	0.121041	0.104595	0.004971	0.00761552	0.411963	2.5842	-2.5842	0.107935	0.121024	0.1836	158	-0.192185	-2.73385	0.0078587	1.17606
f3af1.po8p4	0.011018	0.146409	0.884044	-1.0118	0.0822727	0.0832432	0.0034972	0.00563124	0.533078	0.364348	-0.364348	0.546101	0.52604	0.517733	158	-0.16356	-2.27962	0.0256593	1.17462	0.0948264	0.0807297	0.00341625	0.00515447	0.369829	5.65246	-5.65246	0.0174309	0.0370618	0.0441175	158	-0.0958011	-1.33752	0.185264	1.10894	0.106818	0.0963243	0.00439614	0.00649845	0.44035	1.18853	-1.18853	0.275626	0.194745	0.290136	158	-0.178745	-2.52409	0.013808	1.16621
f3af1.p4po2	-0.1775	-2.38955	0.0197414	1.20935	0.0833471	0.0689189	0.00317284	0.00513721	0.369074	5.67318	-5.67318	0.0172262	0.0751621	0.145337	158	-0.156004	-2.08171	0.0412969	1.1806	0.0963306	0.0815946	0.00369367	0.00603872	0.38333	4.49821	-4.49821	0.0339304	0.0508115	0.0587291	158	-0.17249	-2.67687	0.00885621	1.22035	0.133777	0.109622	0.00571469	0.0069835	0.400494	3.31634	-3.31634	0.0685942	0.0309355	0.141206	158	-0.187014	-2.62341	0.0106542	1.18019
f3af1.po2pz	-0.123621	-1.69502	0.0945739	1.12523	0.0840579	0.0747027	0.00300663	0.00462836	0.417344	2.25883	-2.25883	0.132854	0.177735	0.293515	158	-0.20005	-2.83981	0.00586258	1.2463	0.0973802	0.0781351	0.0038013	0.00561037	0.347973	7.68236	-7.68236	0.00557633	0.0148994	0.0269938	158	-0.0771378	-1.06872	0.288808	1.09133	0.114207	0.104649	0.00497118	0.00743442	0.462351	0.473034	-0.473034	0.491595	0.25074	0.38234	158	-0.222432	-3.43381	0.000920772	1.1896
f3af1.po8o2	-0.0837617	-1.1062	0.272713	1.08521	0.087843	0.0809459	0.00324638	0.00532304	0.440758	1.16193	-1.16193	0.281065	0.309197	0.390866	158	-0.129632	-2.03387	0.0448364	1.15141	0.0932645	0.081	0.00390334	0.00459632	0.443092	1.07502	-1.07502	0.299813	0.0529693	0.186408	158	-0.177888	-2.53924	0.0132241	1.23909	0.116843	0.0942973	0.00504565	0.00730593	0.374719	5.23106	-5.23106	0.022187	0.041727	0.077015	158	-0.161341	-2.18883	0.0320938	1.13217
f3af1.o2po2	-0.0462124	-0.686293	0.494452	1.05138	0.0805868	0.0766486	0.00349917	0.00454791	0.496726	0.00354534	-0.00354534	0.95252	0.405839	0.652459	158	-0.043952	-0.55966	0.577745	1.0463	0.0920744	0.088	0.00361593	0.00631862	0.460446	0.519353	-0.519353	0.471118	0.270173	0.251152	158	-0.0938032	-1.2225	0.226035	1.11398	0.118413	0.106297	0.00506054	0.00852138	0.42793	1.7372	-1.7372	0.187494	0.21735	0.243816	158	-0.244292	-3.97278	0.00013795	1.23301
f3af1.po2oz	0.00530415	0.0838575	0.933344	-1.00621	0.0798017	0.0802973	0.00390284	0.00443875	0.557514	1.09217	-1.09217	0.29599	0.541237	0.399741	158	-0.202487	-3.3071	0.00131531	1.26534	0.0926777	0.0732432	0.00393612	0.00436362	0.376068	5.11914	-5.11914	0.0236634	0.00624221	0.050315	158	-0.138148	-1.94593	0.0555383	1.17484	0.114975	0.0978649	0.00495192	0.00726588	0.410101	2.70426	-2.70426	0.100081	0.102829	0.174468	158	-0.196453	-3.02049	0.00332616	1.17138
f3af1.o2oz	-0.0566002	-0.772988	0.442155	1.05802	0.080438	0.076027	0.00311746	0.0047796	0.473732	0.228851	-0.228851	0.632377	0.383264	0.552225	158	-0.0117397	-0.142744	0.886992	1.01193	0.0848926	0.0838919	0.00326267	0.00620469	0.473744	0.228848	-0.228848	0.632379	0.360403	0.303496	158	-0.107837	-1.66519	0.0993765	1.12948	0.105744	0.0936216	0.00463487	0.0056136	0.434136	1.44256	-1.44256	0.229725	0.139693	0.267202	158	-0.0934399	-1.52456	0.130441	1.07974
af1fz.f7fc5	0.010451	0.151327	0.880107	-1.01335	0.193364	0.195946	0.0100871	0.013764	0.547918	0.772051	-0.772051	0.379583	0.524479	0.443205	158	-0.019122	-0.25887	0.796512	1.01841	0.221711	0.217703	0.00837546	0.0130219	0.489581	0.0364529	-0.0364529	0.848583	0.335527	0.368282	158	-0.0673344	-0.867923	0.388753	1.07597	0.238488	0.221649	0.00978488	0.0167533	0.453629	0.722373	-0.722373	0.395367	0.289669	0.342348	158	-0.201192	-2.88252	0.005172	1.20654
af1fz.fc5f3	0.030991	0.373828	0.709927	-1.02999	0.0963802	0.0992703	0.003554	0.00686579	0.524302	0.196666	-0.196666	0.657425	0.486155	0.561372	158	0.00272009	0.0337214	0.973213	-1.00304	0.137339	0.137757	0.00593334	0.0108805	0.505943	0.0118395	-0.0118395	0.913354	0.381241	0.385632	158	-0.0246522	-0.297828	0.766921	1.02738	0.164603	0.160216	0.00678878	0.0130726	0.472316	0.257137	-0.257137	0.612094	0.419624	0.431779	158	-0.127886	-1.62932	0.108416	1.14154
af1fz.f3fc1	0.151095	1.8157	0.0748216	-1.22808	0.239091	0.293622	0.0135043	0.0268256	0.601703	3.47479	-3.47479	0.0623106	0.161843	0.221711	158	0.0980747	1.30337	0.197002	-1.10562	0.330008	0.364865	0.0140197	0.0227741	0.569861	1.64108	-1.64108	0.200178	0.132936	0.147763	158	0.00504992	0.0699643	0.944417	-1.00477	0.40262	0.404541	0.0153195	0.0227807	0.506035	0.0122895	-0.0122895	0.911729	0.473124	0.527467	158	-0.0321396	-0.401593	0.689418	1.03454
af1fz.fc1fz	-0.155958	-2.34801	0.0212533	1.20588	0.106802	0.0885676	0.00475023	0.0061435	0.403959	3.07421	-3.07421	0.0795431	0.0788548	0.24514	158	-0.234559	-3.84046	0.000218352	1.32332	0.118669	0.0896757	0.00502653	0.00563292	0.342046	8.2863	-8.2863	0.00399453	0.0021055	0.0239956	158	-0.139012	-1.97932	0.051496	1.20573	0.140777	0.116757	0.0069308	0.00996167	0.410879	2.65055	-2.65055	0.103514	0.0982242	0.178612	158	-0.228061	-3.46267	0.000852894	1.22956
af1fz.t3f7	-0.124891	-1.93393	0.0562802	1.15355	0.121372	0.105216	0.00532393	0.00643752	0.433738	1.46732	-1.46732	0.225769	0.142227	0.349005	158	-0.171393	-2.81328	0.00588822	1.21838	0.103661	0.0850811	0.0044836	0.00484929	0.408733	2.7726	-2.7726	0.0958906	0.0148994	0.0986281	158	-0.0380589	-0.444062	0.658769	1.0408	0.12062	0.115892	0.00465404	0.00957598	0.456444	0.634535	-0.634535	0.425697	0.388659	0.352864	158	-0.0960637	-1.39637	0.166555	1.07967
af1fz.t3fc5	0.0392131	0.47279	0.638181	-1.03926	0.0861322	0.0895135	0.00328403	0.00635317	0.520566	0.14117	-0.14117	0.707121	0.461001	0.577193	158	-0.112963	-1.3872	0.170721	1.11776	0.117909	0.105486	0.0041896	0.00791467	0.404093	3.06702	-3.06702	0.0798959	0.121258	0.0893348	158	0.0452268	0.519514	0.605565	-1.05332	0.14505	0.152784	0.00634977	0.0134653	0.513568	0.0617103	-0.0617103	0.803813	0.370083	0.498151	158	-0.108592	-1.63571	0.105629	1.09512
af1fz.fc5c3	0.046567	0.598485	0.551683	-1.05707	0.184702	0.195243	0.00886109	0.015221	0.554833	1.00785	-1.00785	0.315417	0.426543	0.412509	158	0.0467111	0.65472	0.514705	-1.04527	0.227355	0.237649	0.00889608	0.0129627	0.543376	0.631236	-0.631236	0.426902	0.2494	0.234751	158	-0.12739	-1.76452	0.0819825	1.13961	0.277355	0.243378	0.0106262	0.0160581	0.423197	1.98339	-1.98339	0.159034	0.125734	0.226258	158	-0.132709	-1.68855	0.096445	1.14084
af1fz.c3fc1	0.0585536	0.710969	0.479998	-1.06445	0.0920661	0.098	0.00386712	0.00739623	0.534277	0.392143	-0.392143	0.531175	0.400023	0.511059	158	-0.0874398	-1.12192	0.266225	1.10345	0.13295	0.120486	0.00555487	0.00962094	0.439462	1.22908	-1.22908	0.267586	0.161996	0.174197	158	-0.0779215	-1.09251	0.27821	1.0873	0.133884	0.123135	0.00555531	0.00812054	0.450707	0.812327	-0.812327	0.367433	0.245001	0.332784	158	-0.141012	-1.74756	0.0858219	1.15693
af1fz.fc1cz	-0.0685881	-0.927134	0.357138	1.07962	0.107554	0.0996216	0.00460523	0.00721031	0.463321	0.447977	-0.447977	0.503297	0.350776	0.497308	158	-0.135677	-1.92559	0.0580158	1.16505	0.122488	0.105135	0.00512795	0.00741024	0.410931	2.64398	-2.64398	0.103943	0.0608494	0.102072	158	-0.0690137	-0.923166	0.359249	1.0841	0.199884	0.184378	0.00891351	0.0142362	0.461349	0.501672	-0.501672	0.478767	0.278346	0.379068	158	-0.110522	-1.38963	0.169798	1.12449
af1fz.t3cp5	-0.0275629	-0.318154	0.75161	1.03541	0.140479	0.135676	0.00649504	0.0136301	0.44881	0.876435	-0.876435	0.34918	0.497369	0.428954	158	-0.113409	-1.54336	0.127365	1.12072	0.164686	0.146946	0.00620909	0.00967311	0.416405	2.34565	-2.34565	0.125633	0.0998285	0.112474	158	-0.178534	-2.67508	0.00902859	1.23357	0.20714	0.167919	0.00887006	0.0116744	0.400941	3.29365	-3.29365	0.0695481	0.0314325	0.141936	158	-0.180795	-2.45579	0.0166649	1.19486
af1fz.cp5c3	-0.0175954	-0.225886	0.822028	1.01753	0.0958678	0.0942162	0.00367755	0.00631923	0.48009	0.132057	-0.132057	0.716308	0.512552	0.581036	158	-0.0821855	-0.997575	0.322707	1.08592	0.136562	0.125757	0.00500384	0.0096064	0.435252	1.39843	-1.39843	0.236987	0.183571	0.16242	158	0.00995467	0.125093	0.900867	-1.01043	0.153347	0.154946	0.0062386	0.0111553	0.505268	0.0093109	-0.0093109	0.923129	0.461977	0.530176	158	-0.140062	-2.08719	0.0399926	1.13674
af1fz.c3cp1	-0.00339925	-0.0484218	0.961508	1.00393	0.105223	0.104811	0.00492843	0.0069442	0.520801	0.14426	-0.14426	0.704082	0.548765	0.576288	158	-0.0877871	-1.37968	0.170969	1.10364	0.130438	0.118189	0.00579189	0.00672852	0.461884	0.484403	-0.484403	0.486435	0.121258	0.256479	158	-0.102766	-1.40173	0.165496	1.11793	0.198025	0.177135	0.0080877	0.0125173	0.442777	1.10055	-1.10055	0.294146	0.183103	0.297078	158	-0.205007	-2.76402	0.00740979	1.20673
af1fz.cp1cz	-0.0209284	-0.280615	0.779867	1.02181	0.0948347	0.0928108	0.00385109	0.00609815	0.500562	0.000105381	-0.000105381	0.991809	0.501718	0.662825	158	-0.0150401	-0.202628	0.840033	1.01484	0.123975	0.122162	0.00480926	0.00754531	0.496169	0.00487279	-0.00487279	0.944349	0.347961	0.39263	158	-0.0685048	-0.932447	0.354364	1.07377	0.12981	0.120892	0.0051964	0.0080293	0.463781	0.439728	-0.439728	0.507254	0.276201	0.388132	158	-0.201234	-2.73761	0.00793173	1.22576
af1fz.t3t5	-0.119843	-1.48611	0.142627	1.15711	0.110645	0.0956216	0.00479133	0.00890131	0.411883	2.604	-2.604	0.106594	0.220548	0.278045	158	-0.148008	-1.96171	0.0541066	1.18827	0.101678	0.0855676	0.00425278	0.00702532	0.397978	3.47527	-3.47527	0.0622925	0.0586438	0.0789812	158	-0.11942	-1.72925	0.0877659	1.15155	0.137066	0.119027	0.00611029	0.00845492	0.426742	1.79183	-1.79183	0.180704	0.131326	0.240629	158	-0.1563	-2.4648	0.0155542	1.16364
af1fz.t5cp5	-0.0205193	-0.265985	0.791114	1.01992	0.0889256	0.0871892	0.00332799	0.00561634	0.488194	0.046475	-0.046475	0.829315	0.503364	0.621471	158	-0.121892	-1.80926	0.0741078	1.12715	0.101992	0.0904865	0.00384365	0.00506602	0.418657	2.19745	-2.19745	0.138239	0.0706837	0.120798	158	0.0550592	0.618643	0.538876	-1.06239	0.134653	0.143054	0.00558974	0.0123762	0.520179	0.136563	-0.136563	0.711722	0.347419	0.467777	158	-0.0817561	-1.14796	0.254733	1.07877
af1fz.cp5p3	-0.0674553	-0.850127	0.398615	1.07548	0.105281	0.0978919	0.00424659	0.00758375	0.451329	0.786651	-0.786651	0.375115	0.367969	0.441625	158	-0.0789202	-1.02902	0.307362	1.09729	0.131645	0.119973	0.00580577	0.00974398	0.44577	0.979243	-0.979243	0.322386	0.177811	0.195423	158	-0.159197	-2.36874	0.0202368	1.20145	0.194537	0.161919	0.00829225	0.0109936	0.407889	2.8478	-2.8478	0.091499	0.0560636	0.165363	158	-0.171517	-2.23704	0.0288607	1.16879
af1fz.p3cp1	0.00336691	0.0451114	0.964152	-1.00347	0.0986033	0.0989459	0.00405274	0.00642384	0.509667	0.0311746	-0.0311746	0.859851	0.548906	0.630448	158	-0.0128428	-0.165245	0.869284	1.0132	0.125198	0.123568	0.00498005	0.00852021	0.489567	0.0364554	-0.0364554	0.848578	0.356193	0.368282	158	0.0132393	0.165223	0.869327	-1.01342	0.145	0.146946	0.00569202	0.0103109	0.508756	0.0256431	-0.0256431	0.872775	0.454094	0.518358	158	-0.135026	-2.07852	0.0405735	1.14584
af1fz.cp1pz	-0.14426	-2.15545	0.0340609	1.16064	0.0842562	0.0725946	0.00328507	0.0042988	0.407841	2.82059	-2.82059	0.0930624	0.107759	0.261409	158	-0.139053	-2.00457	0.0485716	1.15653	0.0998678	0.0863514	0.0039136	0.00549081	0.411236	2.63065	-2.63065	0.104819	0.0550335	0.102585	158	-0.0678485	-0.915866	0.362983	1.07745	0.137331	0.127459	0.00579105	0.00908994	0.4633	0.450695	-0.450695	0.502005	0.2802	0.385866	158	-0.198601	-3.36934	0.00104229	1.22528
af1fz.t5po7	-0.09615	-1.09273	0.279542	1.10146	0.0947851	0.0860541	0.00333241	0.00726204	0.407566	2.84122	-2.84122	0.0918743	0.311509	0.259583	158	-0.0937239	-1.19241	0.237717	1.09613	0.0971405	0.0886216	0.00352698	0.00621298	0.438316	1.26581	-1.26581	0.260554	0.150479	0.171544	158	-0.134162	-1.87989	0.064178	1.17536	0.134182	0.114162	0.00596036	0.00882517	0.415056	2.40908	-2.40908	0.120633	0.111379	0.196682	158	-0.104496	-1.33114	0.188093	1.09802
af1fz.po7p3	-0.15541	-2.28629	0.0249196	1.16842	0.0947686	0.0811081	0.00354879	0.0048069	0.402299	3.1686	-3.1686	0.0750669	0.0880939	0.242873	158	-0.0921429	-1.28146	0.204173	1.08655	0.113207	0.104189	0.00392447	0.00584084	0.43936	1.22011	-1.22011	0.26934	0.1349	0.174566	158	0.0343597	0.402641	0.688789	-1.03856	0.155777	0.161784	0.00656589	0.0133963	0.515369	0.0791082	-0.0791082	0.77851	0.397894	0.489127	158	-0.0523454	-0.685144	0.495716	1.04678
af1fz.p3po1	-0.157519	-2.18846	0.0319656	1.19166	0.0869587	0.072973	0.0035203	0.00533368	0.400856	3.26429	-3.26429	0.0708036	0.104953	0.237641	158	-0.108278	-1.35924	0.17919	1.10712	0.0924298	0.0834865	0.00318013	0.00576004	0.4067	2.90393	-2.90393	0.0883638	0.124379	0.0944504	158	-0.132655	-1.93249	0.0569374	1.15824	0.128471	0.110919	0.00534992	0.00733982	0.423276	1.96626	-1.96626	0.160845	0.104146	0.227739	158	-0.146928	-2.26174	0.0261875	1.15269
af1fz.po1pz	-0.0458543	-0.587905	0.558726	1.04765	0.0900413	0.0859459	0.00349307	0.00602696	0.462336	0.470243	-0.470243	0.492875	0.429484	0.492133	158	-0.046344	-0.649598	0.51799	1.04985	0.111256	0.105973	0.00460241	0.00670557	0.484118	0.0838046	-0.0838046	0.772206	0.250407	0.345291	158	0.0184192	0.220674	0.826147	-1.02109	0.137347	0.140243	0.00597529	0.0116849	0.507188	0.0172644	-0.0172644	0.895464	0.440239	0.525849	158	-0.120881	-1.81193	0.0736091	1.1267
af1fz.po7o1	-0.0377096	-0.433852	0.666152	1.03667	0.0875289	0.0844324	0.00305316	0.0064512	0.435626	1.37442	-1.37442	0.241054	0.470154	0.359019	158	-0.162833	-2.27033	0.0262433	1.20091	0.0915289	0.0762162	0.00372857	0.00562039	0.381103	4.66641	-4.66641	0.0307581	0.0376434	0.0563409	158	-0.169808	-2.47803	0.0153957	1.21011	0.125132	0.103405	0.00513769	0.0071048	0.391597	3.92506	-3.92506	0.0475716	0.0460737	0.122428	158	-0.171682	-2.34729	0.0218367	1.17176
af1fz.o1po1	-0.0915451	-1.21126	0.230168	1.10321	0.0963967	0.0873784	0.00388299	0.00635267	0.446521	0.951029	-0.951029	0.329458	0.281752	0.418391	158	-0.0764737	-1.18042	0.240946	1.07431	0.118058	0.109892	0.00441835	0.00532302	0.473956	0.226868	-0.226868	0.633856	0.151713	0.304024	158	0.0267548	0.358438	0.721141	-1.02818	0.170702	0.175514	0.00715744	0.0113546	0.531839	0.33995	-0.33995	0.559858	0.405842	0.40807	158	-0.133882	-1.98739	0.0502576	1.13026
af1fz.po1oz	-0.0949223	-1.20559	0.232643	1.10723	0.0885785	0.08	0.00350377	0.00619321	0.419739	2.14899	-2.14899	0.142663	0.283912	0.300158	158	-0.16258	-2.41211	0.0181451	1.18945	0.11438	0.0961622	0.00452814	0.00604482	0.407149	2.87607	-2.87607	0.0899054	0.0299598	0.095527	158	-0.0429805	-0.562854	0.575489	1.05142	0.157628	0.149919	0.00707448	0.0117281	0.474815	0.21337	-0.21337	0.644139	0.360131	0.443786	158	-0.127071	-1.77912	0.0794486	1.11177
af1fz.o1oz	-0.0819198	-1.11494	0.268763	1.09311	0.0808017	0.0739189	0.00334904	0.00518579	0.45791	0.586495	-0.586495	0.443778	0.306541	0.471852	158	-0.0244218	-0.291879	0.771459	1.02627	0.0837107	0.0815676	0.00333037	0.00654398	0.464744	0.412992	-0.412992	0.520455	0.328945	0.267295	158	-0.0351825	-0.407339	0.685382	1.0341	0.107099	0.103568	0.00374571	0.00781904	0.462317	0.473075	-0.473075	0.491576	0.397394	0.38234	158	-0.074048	-0.837326	0.406251	1.06177
af1fz.fp2fpz	-0.298364	-6.01887	1.27188e-08	1.7146	0.140273	0.0818108	0.0081005	0.00535971	0.268194	17.9564	-17.9564	2.26024e-05	7.62117e-06	0.00537491	158	-0.368021	-7.40007	1.02804e-11	1.86954	0.180537	0.0965676	0.00914876	0.00671252	0.211992	27.7313	-27.7313	1.39387e-07	4.26902e-09	4.04703e-05	158	-0.400561	-8.30024	5.90381e-14	1.94812	0.209397	0.107486	0.0100764	0.00701528	0.179108	34.5485	-34.5485	4.1576e-09	6.16612e-12	7.0304e-07	158	-0.353	-5.79853	9.89095e-08	1.47869
af1fz.fp2af2	0.0169414	0.223632	0.823741	-1.02245	0.183926	0.188054	0.00965057	0.0157375	0.538031	0.48721	-0.48721	0.485175	0.512607	0.49009	158	-0.0206424	-0.27556	0.783738	1.02354	0.255884	0.25	0.011334	0.0180978	0.495973	0.00546213	-0.00546213	0.941085	0.332435	0.392208	158	0.00993612	0.119143	0.905586	-1.01097	0.299017	0.302297	0.0125554	0.0245073	0.49944	0.000105365	-0.000105365	0.99181	0.462878	0.548592	158	-0.117469	-1.51183	0.135662	1.1424
af1fz.af2fpz	0.0452826	0.62512	0.533899	-1.05291	0.276967	0.291622	0.0130024	0.0195067	0.547347	0.75412	-0.75412	0.385175	0.419285	0.44428	158	0.0538117	0.711052	0.479582	-1.04826	0.365289	0.382919	0.012956	0.0211394	0.543094	0.62471	-0.62471	0.429302	0.238504	0.23518	158	0.058345	0.741889	0.46099	-1.05109	0.398967	0.419351	0.0136059	0.0238711	0.536225	0.442426	-0.442426	0.505954	0.318254	0.388132	158	-0.056181	-0.72617	0.470427	1.05847
af1fz.f8fp2	-0.100768	-1.45488	0.149769	1.12333	0.112364	0.100027	0.00496124	0.00687659	0.45072	0.808659	-0.808659	0.368517	0.225199	0.439709	158	-0.141796	-2.02301	0.0466691	1.1603	0.102545	0.0883784	0.00400793	0.00574265	0.408324	2.79979	-2.79979	0.0942769	0.054285	0.0976527	158	-0.124074	-1.69514	0.094582	1.12703	0.114653	0.10173	0.00413283	0.00640625	0.424617	1.89234	-1.89234	0.168939	0.13743	0.233658	158	-0.25593	-3.95984	0.000156354	1.2372
af1fz.f8f4	0.00370974	0.0505973	0.959792	-1.00333	0.122942	0.123351	0.00441991	0.00677283	0.503596	0.00431629	-0.00431629	0.947618	0.548765	0.650351	158	-0.0176744	-0.252287	0.801501	1.01816	0.197661	0.194135	0.00810906	0.0113832	0.518078	0.109251	-0.109251	0.740998	0.336873	0.336338	158	0.012093	0.141055	0.88835	-1.01307	0.233835	0.236892	0.00947902	0.0194909	0.492387	0.0194886	-0.0194886	0.888975	0.459567	0.522735	158	-0.163753	-2.20382	0.0310266	1.1736
af1fz.f4af2	0.0195829	0.289987	0.772557	-1.02688	0.179025	0.183838	0.0100953	0.0131742	0.567785	1.54778	-1.54778	0.213464	0.501266	0.342603	158	-0.0635933	-0.884742	0.379247	1.06942	0.235157	0.219892	0.00965581	0.0142989	0.463141	0.456198	-0.456198	0.499406	0.203602	0.259856	158	-0.106064	-1.41627	0.161394	1.11426	0.27986	0.251162	0.0106795	0.0172199	0.428348	1.7263	-1.7263	0.188884	0.18067	0.243816	158	-0.135765	-1.7397	0.0869333	1.14253
af1fz.af2fz	-0.0397127	-0.565463	0.573437	1.05159	0.260339	0.247568	0.0130513	0.0184328	0.504702	0.00743456	-0.00743456	0.931288	0.43416	0.647869	158	-0.0629693	-0.903456	0.369121	1.06622	0.292893	0.274703	0.0117318	0.0163624	0.4794	0.142689	-0.142689	0.705622	0.200236	0.325885	158	-0.0527146	-0.738008	0.462881	1.05904	0.320917	0.303027	0.0136905	0.0200053	0.478854	0.150547	-0.150547	0.698013	0.318477	0.463131	158	-0.153765	-2.32111	0.0227168	1.21134
af1fz.f8fc6	0.0255003	0.377821	0.706537	-1.0271	0.144595	0.148514	0.00631161	0.00822959	0.567901	1.54278	-1.54278	0.214205	0.48584	0.342689	158	0.00290245	0.0429553	0.965841	-1.0031	0.198843	0.199459	0.00872509	0.011395	0.537287	0.464592	-0.464592	0.495486	0.379484	0.259054	158	-0.0300302	-0.386889	0.700149	1.03225	0.267157	0.258811	0.0109	0.0186164	0.49071	0.0290342	-0.0290342	0.8647	0.399697	0.516854	158	-0.230884	-3.33069	0.00135815	1.22593
af1fz.fc6f4	-0.0927794	-1.25109	0.215224	1.10197	0.092595	0.084027	0.00366452	0.00578552	0.444094	1.04115	-1.04115	0.307553	0.272362	0.407449	158	-0.0591932	-0.836245	0.405706	1.06673	0.116678	0.109378	0.00498617	0.00716435	0.4745	0.217188	-0.217188	0.641191	0.213662	0.306026	158	-0.066121	-0.889808	0.376732	1.07558	0.130901	0.121703	0.00553211	0.00873233	0.454831	0.681152	-0.681152	0.40919	0.285124	0.345979	158	-0.145756	-2.35847	0.0203149	1.1531
af1fz.f4fc2	0.167458	2.05163	0.0448263	-1.21928	0.132777	0.161892	0.00654123	0.0125937	0.630845	5.7108	-5.7108	0.0168608	0.125085	0.145337	158	0.151831	2.07841	0.0414269	-1.16973	0.165273	0.193324	0.0072974	0.0113538	0.624804	5.2211	-5.2211	0.0223145	0.0508792	0.0490823	158	0.10002	1.3498	0.181593	-1.12991	0.235083	0.265622	0.0121079	0.0191123	0.590208	2.74471	-2.74471	0.097577	0.193335	0.172131	158	-0.0714838	-0.93118	0.355279	1.08182
af1fz.fc2fz	0.0342016	0.436789	0.663787	-1.04686	0.116074	0.121514	0.00621406	0.0107913	0.534037	0.38697	-0.38697	0.533896	0.468992	0.511257	158	-0.0894912	-1.35966	0.177476	1.11403	0.136273	0.122324	0.00641473	0.00800582	0.466442	0.376813	-0.376813	0.539314	0.123967	0.274072	158	-0.0848192	-1.18038	0.241753	1.11163	0.199372	0.179351	0.00947569	0.0140674	0.456034	0.647648	-0.647648	0.420955	0.224377	0.350163	158	-0.106196	-1.54615	0.126102	1.1276
af1fz.t4f8	-0.119854	-1.63939	0.105694	1.13784	0.0955785	0.084	0.00383739	0.00592926	0.422783	1.98367	-1.98367	0.159004	0.186564	0.311242	158	-0.237177	-3.85491	0.000209689	1.28543	0.0979008	0.0761622	0.00371786	0.00424008	0.333635	9.14704	-9.14704	0.00249121	0.0020982	0.0193743	158	-0.110148	-1.69597	0.0933985	1.142	0.128058	0.112135	0.00595405	0.00725906	0.453093	0.73296	-0.73296	0.391925	0.136814	0.341128	158	-0.138352	-2.05532	0.0430685	1.13445
af1fz.t4fc6	-0.114771	-1.66911	0.0991095	1.11806	0.0958512	0.0857297	0.00357433	0.00489862	0.449854	0.834746	-0.834746	0.360904	0.180782	0.436024	158	-0.170529	-2.35916	0.0211382	1.18065	0.133636	0.113189	0.00473337	0.00726047	0.38722	4.26566	-4.26566	0.0388901	0.0328563	0.0631986	158	-0.0314795	-0.420792	0.675258	1.0395	0.15438	0.148514	0.00741063	0.0118093	0.49316	0.0156835	-0.0156835	0.900339	0.394441	0.526279	158	-0.166291	-2.27456	0.0260919	1.17739
af1fz.fc6c4	-0.0596055	-0.78628	0.434555	1.06242	0.115488	0.108703	0.00449668	0.00736489	0.458427	0.577043	-0.577043	0.447474	0.379573	0.473906	158	-0.044986	-0.666973	0.506656	1.05024	0.155066	0.147649	0.00676778	0.00882472	0.496181	0.00487233	-0.00487233	0.944351	0.247178	0.39263	158	-0.0777605	-0.942533	0.349909	1.08557	0.23419	0.21573	0.00903406	0.017378	0.430139	1.64109	-1.64109	0.200177	0.274587	0.250206	158	-0.148045	-2.18511	0.0318191	1.14165
af1fz.c4fc2	0.0298162	0.331846	0.741365	-1.02749	0.0876446	0.0900541	0.00294848	0.00663505	0.515404	0.0791141	-0.0791141	0.778501	0.492753	0.603691	158	-0.0740757	-0.965344	0.338025	1.07869	0.116207	0.10773	0.00449378	0.00754423	0.449269	0.857388	-0.857388	0.354471	0.188793	0.20863	158	-0.0676167	-1.06323	0.290398	1.08281	0.13181	0.12173	0.00620113	0.0071715	0.471724	0.267663	-0.267663	0.604904	0.251076	0.428502	158	-0.164032	-2.58253	0.011388	1.18632
af1fz.fc2cz	-0.067208	-0.905664	0.368331	1.07543	0.0883306	0.0821351	0.0036673	0.00577469	0.462317	0.473054	-0.473054	0.491586	0.355212	0.491883	158	-0.198893	-3.17544	0.00202629	1.27369	0.109124	0.0856757	0.00481397	0.00559937	0.358945	6.60743	-6.60743	0.0101554	0.00807262	0.0364021	158	-0.142367	-2.13882	0.0353887	1.19676	0.156711	0.130946	0.00736794	0.00953025	0.422033	2.03584	-2.03584	0.15363	0.0800024	0.222597	158	-0.296044	-4.71697	8.99091e-06	1.33032
af1fz.t4t6	-0.0660283	-0.912724	0.36448	1.06104	0.088124	0.0830541	0.00308155	0.00462156	0.460307	0.522299	-0.522299	0.469862	0.353908	0.483017	158	-0.0982241	-1.2466	0.21733	1.1062	0.0996777	0.0901081	0.00377428	0.00668464	0.434213	1.43278	-1.43278	0.231311	0.1405	0.160312	158	-0.0494867	-0.663147	0.50951	1.0589	0.128041	0.120919	0.0057225	0.00908885	0.481115	0.118962	-0.118962	0.730163	0.336466	0.474106	158	-0.167761	-2.28363	0.025553	1.16583
af1fz.t4cp6	-0.106096	-1.41816	0.160833	1.10603	0.108182	0.0978108	0.00385973	0.00621147	0.433145	1.48226	-1.48226	0.223421	0.234197	0.347268	158	-0.0762298	-1.03876	0.302545	1.08484	0.141322	0.13027	0.00578511	0.00892937	0.45952	0.549284	-0.549284	0.45861	0.176082	0.246587	158	-0.121473	-1.6808	0.0972382	1.15819	0.189223	0.163378	0.00848205	0.0128254	0.43059	1.61492	-1.61492	0.203802	0.139121	0.252343	158	-0.268066	-4.21543	6.09858e-05	1.28103
af1fz.cp6c4	-0.069472	-0.881665	0.38142	1.06723	0.0963388	0.0902703	0.00339566	0.00598718	0.464398	0.420923	-0.420923	0.516477	0.3613	0.503729	158	-0.149334	-1.81305	0.0751545	1.16466	0.133653	0.114757	0.00476063	0.00927147	0.404446	3.05252	-3.05252	0.0806118	0.0714155	0.0896849	158	-0.0439817	-0.596432	0.552851	1.05851	0.157289	0.148595	0.00789566	0.0122544	0.470852	0.284922	-0.284922	0.593493	0.351486	0.42371	158	-0.167148	-2.69478	0.00829866	1.19896
af1fz.c4cp2	-0.0826671	-0.963446	0.339631	1.08866	0.0887107	0.0814865	0.00325848	0.00675334	0.420674	2.10099	-2.10099	0.147204	0.342031	0.30398	158	-0.155735	-2.36565	0.0202818	1.23948	0.106562	0.085973	0.00538442	0.00683783	0.392439	3.85239	-3.85239	0.049675	0.031984	0.0700183	158	-0.0317193	-0.421905	0.674461	1.04055	0.142612	0.137054	0.00695459	0.0111869	0.491468	0.024345	-0.024345	0.87601	0.394291	0.519499	158	-0.175599	-2.38316	0.0200145	1.17245
af1fz.cp2cz	-0.0147364	-0.216803	0.828907	1.01761	0.0904298	0.0888649	0.00435447	0.00575659	0.518352	0.111996	-0.111996	0.737883	0.514166	0.588499	158	-0.117295	-1.73289	0.086942	1.16064	0.112802	0.0971892	0.00541701	0.0071991	0.422687	1.98944	-1.98944	0.1584	0.0779485	0.130922	158	-0.108802	-1.64334	0.104015	1.14023	0.144223	0.126486	0.00668253	0.00847551	0.450258	0.82717	-0.82717	0.363092	0.142943	0.330604	158	-0.218991	-3.5601	0.000576741	1.28858
af1fz.t6cp6	-0.020828	-0.271498	0.786883	1.02211	0.0896694	0.0877297	0.0036703	0.00612956	0.497412	0.00222992	-0.00222992	0.962336	0.502916	0.654825	158	-0.179202	-2.56904	0.0122089	1.19979	0.118488	0.0987568	0.0043878	0.00630344	0.3894	4.08956	-4.08956	0.043149	0.0228888	0.065937	158	-0.0214097	-0.273711	0.785217	1.027	0.147	0.143135	0.00706019	0.0122284	0.482287	0.105216	-0.105216	0.745657	0.426916	0.480469	158	-0.135346	-1.87749	0.0645921	1.13292
af1fz.cp6p4	-0.124821	-1.67907	0.0978178	1.14124	0.0929339	0.0814324	0.00363581	0.00580534	0.401173	3.23491	-3.23491	0.0720843	0.179794	0.239157	158	-0.0899017	-1.2035	0.233044	1.11075	0.108793	0.0979459	0.00477727	0.00764303	0.433559	1.46734	-1.46734	0.225766	0.148402	0.158092	158	-0.0643201	-0.880849	0.381428	1.07916	0.157587	0.146027	0.00719147	0.0109776	0.484862	0.0768143	-0.0768143	0.781662	0.287221	0.490064	158	-0.245097	-3.37798	0.00122148	1.22543
af1fz.p4cp2	-0.0103168	-0.13465	0.89331	1.01094	0.092405	0.0914054	0.00382108	0.00636437	0.504612	0.00708567	-0.00708567	0.932916	0.529451	0.648053	158	-0.107055	-1.33065	0.188447	1.10857	0.116909	0.105459	0.00410083	0.0075645	0.423691	1.94324	-1.94324	0.163318	0.129018	0.132453	158	-0.048473	-0.614869	0.540925	1.06464	0.143669	0.134946	0.00700669	0.0123366	0.462211	0.478664	-0.478664	0.489028	0.347753	0.382338	158	-0.17626	-2.71799	0.00792567	1.17412
af1fz.cp2pz	-0.105523	-1.46537	0.14723	1.12215	0.0893471	0.0796216	0.00368764	0.0055181	0.442316	1.10503	-1.10503	0.293164	0.223372	0.398754	158	-0.116335	-1.8662	0.0650081	1.13226	0.103893	0.0917568	0.00433516	0.00484712	0.458446	0.570865	-0.570865	0.449916	0.0656817	0.243133	158	-0.0731081	-1.01415	0.313939	1.0901	0.122975	0.112811	0.0055825	0.00832394	0.458633	0.570823	-0.570823	0.449932	0.259936	0.365294	158	-0.263425	-4.17939	6.83375e-05	1.28626
af1fz.t6po8	-0.140866	-2.1451	0.0347766	1.16611	0.0877107	0.0752162	0.00362512	0.00455911	0.428636	1.68905	-1.68905	0.193726	0.109101	0.33469	158	-0.128518	-1.55107	0.126511	1.12289	0.095719	0.0852432	0.00307127	0.00601517	0.40343	3.08881	-3.08881	0.0788325	0.0994033	0.0887214	158	-0.0684077	-0.942504	0.349156	1.08048	0.12481	0.115514	0.00544683	0.0082232	0.459417	0.552334	-0.552334	0.457366	0.274587	0.368788	158	-0.203909	-2.73263	0.00809159	1.18451
af1fz.po8p4	-0.131007	-1.77166	0.0809823	1.15764	0.0946446	0.0817568	0.00388479	0.00615032	0.415839	2.34625	-2.34625	0.125585	0.165051	0.289069	158	-0.131474	-1.79234	0.0775106	1.14524	0.116876	0.102054	0.00446413	0.00696117	0.412863	2.53172	-2.53172	0.111579	0.0727388	0.106116	158	-0.00549727	-0.0653042	0.948166	1.00685	0.148388	0.147378	0.00695489	0.013815	0.480717	0.12469	-0.12469	0.724002	0.474279	0.47243	158	-0.189385	-2.63693	0.0103061	1.18924
af1fz.p4po2	-0.0171076	-0.211779	0.833011	1.01699	0.0804793	0.0791351	0.00303184	0.00557627	0.488335	0.044727	-0.044727	0.832507	0.515851	0.622574	158	-0.123076	-2.00406	0.0477311	1.13297	0.0982314	0.0867027	0.00390182	0.00422719	0.437514	1.29842	-1.29842	0.254502	0.0544235	0.169239	158	-0.152625	-2.2358	0.0282142	1.1884	0.120702	0.101568	0.00505835	0.00690362	0.398204	3.46744	-3.46744	0.0625881	0.06885	0.137593	158	-0.210108	-3.29968	0.00139124	1.19386
af1fz.po2pz	-0.135063	-1.67416	0.0994649	1.16734	0.0918099	0.0786486	0.00371321	0.0069292	0.397796	3.48294	-3.48294	0.0620045	0.18095	0.221711	158	-0.111874	-1.43047	0.157657	1.11035	0.113165	0.101919	0.00389849	0.00682738	0.419514	2.16089	-2.16089	0.141562	0.113957	0.122327	158	-0.0559693	-0.652896	0.516592	1.06957	0.143322	0.134	0.00623131	0.0128469	0.447611	0.919237	-0.919237	0.337675	0.33794	0.31672	158	-0.238886	-3.54164	0.000677421	1.22847
af1fz.po8o2	-0.0510639	-0.718408	0.474782	1.05047	0.0800909	0.0762432	0.00304464	0.00440625	0.495607	0.00641156	-0.00641156	0.93618	0.39789	0.648741	158	-0.00172956	-0.0218717	0.982622	1.00153	0.0840744	0.0839459	0.00289226	0.00511048	0.49786	0.00152183	-0.00152183	0.968882	0.382599	0.397892	158	-0.178655	-2.52285	0.0138526	1.26042	0.109521	0.0868919	0.00502435	0.00743023	0.363841	6.18154	-6.18154	0.012909	0.0431883	0.0543962	158	-0.153568	-1.9712	0.0532299	1.12577
af1fz.o2po2	-0.140249	-2.12794	0.0362399	1.15301	0.089	0.0771892	0.00343892	0.00435663	0.413264	2.49316	-2.49316	0.114342	0.111571	0.28234	158	-0.16314	-2.37362	0.0201123	1.18036	0.10786	0.0913784	0.00405897	0.00563349	0.397978	3.47523	-3.47523	0.0622941	0.0318165	0.0789812	158	-0.0178114	-0.224583	0.82306	1.02042	0.151463	0.148432	0.00661701	0.0117595	0.492366	0.0194896	-0.0194896	0.888972	0.439483	0.522735	158	-0.150974	-2.17287	0.0329293	1.13124
af1fz.po2oz	-0.0123578	-0.172378	0.86362	1.01409	0.0892397	0.088	0.00404898	0.00594343	0.512948	0.0557468	-0.0557468	0.813349	0.52324	0.617659	158	-0.104832	-1.59257	0.114924	1.11398	0.115372	0.103568	0.00462536	0.00579188	0.44322	1.07497	-1.07497	0.299826	0.0923971	0.186408	158	0.0260961	0.355456	0.723329	-1.03014	0.168463	0.173541	0.00778976	0.0119743	0.533796	0.384403	-0.384403	0.535256	0.406602	0.398473	158	-0.103305	-1.53392	0.128911	1.10693
af1fz.o2oz	-0.0898815	-1.35667	0.178476	1.08844	0.0813388	0.0747297	0.00302097	0.00382179	0.454505	0.688008	-0.688008	0.406843	0.245003	0.454106	158	-0.162484	-2.39363	0.0190558	1.17598	0.0863554	0.0734324	0.00320753	0.00434277	0.387082	4.21562	-4.21562	0.0400535	0.0310318	0.0640468	158	-0.0604133	-0.875993	0.383716	1.06661	0.100694	0.0944054	0.00424166	0.005792	0.464494	0.420905	-0.420905	0.516486	0.287699	0.391158	158	0.0132425	0.161509	0.872258	-1.01
f7fc5.fc5f3	-0.00724311	-0.101332	0.919565	1.00861	0.0994711	0.0986216	0.00473839	0.00691523	0.520369	0.138093	-0.138093	0.710184	0.537044	0.57804	158	-0.108218	-1.21872	0.228511	1.12149	0.109331	0.0974865	0.00398697	0.00886296	0.404408	3.04546	-3.04546	0.0809634	0.146324	0.0897865	158	-0.0637434	-0.777071	0.440308	1.07172	0.143959	0.134324	0.00577558	0.0109709	0.440629	1.17947	-1.17947	0.277463	0.310724	0.290136	158	-0.102126	-1.44066	0.153934	1.1157
f7fc5.f3fc1	0.0510773	0.669729	0.505421	-1.06712	0.171388	0.182892	0.00888252	0.0147012	0.543274	0.627972	-0.627972	0.4281	0.409811	0.465215	158	0.0213011	0.305637	0.760708	-1.02282	0.193529	0.197946	0.00844092	0.0117306	0.538548	0.498753	-0.498753	0.480048	0.326333	0.254806	158	0.0396119	0.552261	0.582473	-1.04735	0.259678	0.271973	0.0125146	0.0184133	0.544743	0.674333	-0.674333	0.411545	0.36233	0.346471	158	-0.114186	-1.41469	0.16247	1.11714
f7fc5.fc1fz	-0.107364	-1.52634	0.131162	1.12073	0.108802	0.0970811	0.00439941	0.00629366	0.426646	1.79737	-1.79737	0.180031	0.209771	0.32723	158	-0.065318	-0.726326	0.470968	1.08536	0.136198	0.125486	0.00596409	0.0134883	0.406726	2.91755	-2.91755	0.0876207	0.235489	0.0943391	158	0.0399631	0.491684	0.62479	-1.05126	0.238041	0.250243	0.011738	0.0218651	0.531362	0.330428	-0.330428	0.565407	0.376761	0.410593	158	-0.104135	-1.33846	0.185637	1.11409
f7fc5.t3f7	-0.112091	-1.6638	0.0999936	1.1341	0.260752	0.229919	0.0112179	0.0147508	0.430043	1.64632	-1.64632	0.199461	0.18095	0.336032	158	-0.17546	-2.60511	0.0109504	1.21292	0.18043	0.148757	0.00727509	0.0097412	0.382083	4.67327	-4.67327	0.0306355	0.0211992	0.0562964	158	-0.143534	-1.98961	0.0505315	1.17063	0.215744	0.184297	0.00870486	0.0131922	0.401165	3.27871	-3.27871	0.070184	0.097374	0.14217	158	-0.137158	-2.02853	0.045821	1.17852
f7fc5.t3fc5	-0.216048	-3.47985	0.000760099	1.38927	0.125372	0.0902432	0.00662264	0.00761887	0.335507	9.02161	-9.02161	0.00266807	0.014014	0.0751742	158	-0.275027	-4.24938	5.58612e-05	1.33308	0.135182	0.101405	0.00485527	0.00629331	0.303744	12.9227	-12.9227	0.000324613	0.000797338	0.00673209	158	-0.103151	-1.42379	0.158932	1.11327	0.14319	0.128622	0.00564161	0.00853639	0.447363	0.927115	-0.927115	0.335614	0.179065	0.315552	158	-0.028084	-0.36818	0.713943	1.02832
f7fc5.fc5c3	0.0937854	1.21746	0.227963	-1.12565	0.195347	0.219892	0.010238	0.0173676	0.57725	2.00658	-2.00658	0.156618	0.280774	0.30951	158	0.0908286	1.13673	0.260207	-1.10647	0.235959	0.261081	0.0106623	0.0193585	0.564643	1.40316	-1.40316	0.236195	0.160291	0.162378	158	-0.0571483	-0.734286	0.465529	1.06155	0.359752	0.338892	0.0142767	0.0245608	0.461935	0.487202	-0.487202	0.485178	0.319457	0.382094	158	-0.123756	-1.6478	0.104182	1.1358
f7fc5.c3fc1	-0.0584245	-0.76716	0.445781	1.06106	0.0835372	0.0787297	0.00324526	0.0053608	0.459478	0.546362	-0.546362	0.459808	0.384629	0.479626	158	-0.129457	-1.8296	0.0713839	1.18985	0.114612	0.0963243	0.00566261	0.00823647	0.39293	3.81224	-3.81224	0.0508793	0.0691924	0.0703509	158	-0.0848469	-0.995811	0.323757	1.11816	0.186793	0.167054	0.00870445	0.017809	0.409366	2.75845	-2.75845	0.0967419	0.263191	0.171435	158	-0.116079	-1.55729	0.124147	1.11637
f7fc5.fc1cz	-0.0980442	-1.54954	0.124586	1.12672	0.103719	0.0920541	0.00493942	0.00568095	0.46443	0.420923	-0.420923	0.516477	0.2054	0.503729	158	-0.214654	-3.54454	0.000597746	1.36496	0.119157	0.0872973	0.00608204	0.00661816	0.333934	9.17078	-9.17078	0.0024591	0.00381876	0.0192968	158	-0.186183	-3.13415	0.00222147	1.27406	0.178884	0.140405	0.0085655	0.00879568	0.392521	3.88431	-3.88431	0.0487393	0.0104985	0.123539	158	-0.248858	-3.94901	0.000156025	1.27798
f7fc5.t3cp5	0.0888658	1.1602	0.250295	-1.09654	0.191488	0.209973	0.00816057	0.0136844	0.576131	1.9489	-1.9489	0.162706	0.297251	0.314469	158	-0.0475391	-0.62887	0.53162	1.04407	0.252835	0.242162	0.00888566	0.0144589	0.478943	0.148968	-0.148968	0.699524	0.255066	0.323929	158	-0.130252	-1.65961	0.102144	1.13848	0.345298	0.303297	0.0124469	0.0220348	0.406628	2.93148	-2.93148	0.0868676	0.142217	0.160161	158	-0.158672	-1.94262	0.0570201	1.14467
f7fc5.cp5c3	-0.0230291	-0.29488	0.769069	1.02385	0.0900992	0.088	0.00356713	0.00616052	0.492114	0.0206549	-0.0206549	0.885723	0.500357	0.640857	158	-0.168076	-2.20155	0.031368	1.16921	0.113066	0.0967027	0.00376964	0.0064058	0.374579	5.25908	-5.25908	0.0218325	0.042025	0.0487729	158	-0.103279	-1.41717	0.160901	1.11651	0.147893	0.132459	0.00595708	0.00911633	0.43938	1.22905	-1.22905	0.267592	0.180501	0.286645	158	-0.0767319	-1.03542	0.304159	1.07593
f7fc5.c3cp1	-0.0651122	-0.76242	0.449111	1.0773	0.101702	0.0944054	0.00419746	0.00860141	0.432104	1.53771	-1.53771	0.214958	0.385617	0.342689	158	-0.0435179	-0.571891	0.569374	1.05959	0.114207	0.107784	0.00582874	0.00959989	0.46809	0.339965	-0.339965	0.559849	0.267615	0.279774	158	-0.0643208	-0.941921	0.349074	1.08243	0.172545	0.159405	0.0083452	0.0111789	0.490815	0.0283398	-0.0283398	0.866312	0.274587	0.516854	158	-0.130809	-1.72953	0.0884893	1.13091
f7fc5.cp1cz	-0.155978	-2.38602	0.0192241	1.16674	0.0859917	0.0737027	0.00321456	0.00402411	0.410678	2.65085	-2.65085	0.103495	0.0746426	0.275862	158	-0.0769305	-1.11352	0.268917	1.10189	0.10319	0.0936486	0.00504374	0.00692703	0.47129	0.2741	-0.2741	0.600595	0.162903	0.293899	158	-0.0767397	-0.982329	0.329769	1.10056	0.181562	0.164973	0.00842668	0.0146348	0.444743	1.02439	-1.02439	0.311481	0.265757	0.304712	158	-0.0731827	-1.0491	0.29745	1.06764
f7fc5.t3t5	-0.0664441	-0.856145	0.395186	1.08404	0.130876	0.12073	0.00597454	0.010235	0.451272	0.790269	-0.790269	0.374019	0.366843	0.441625	158	-0.0297917	-0.365493	0.716071	1.03541	0.118876	0.114811	0.00524175	0.00980997	0.468119	0.33998	-0.33998	0.559841	0.312348	0.279774	158	-0.157695	-2.11815	0.0379342	1.19646	0.171612	0.143432	0.00700182	0.011312	0.374523	5.27757	-5.27757	0.0216018	0.0831514	0.0763275	158	-0.011905	-0.142644	0.887082	1.00969
f7fc5.t5cp5	-0.149114	-1.8967	0.0626561	1.16788	0.0890744	0.0762703	0.00329954	0.00588945	0.388076	4.17325	-4.17325	0.041067	0.151692	0.189016	158	-0.124187	-1.72146	0.08955	1.12696	0.105264	0.0934054	0.00380754	0.00574109	0.423744	1.93193	-1.93193	0.164547	0.0792043	0.133326	158	-0.0290249	-0.368891	0.713479	1.03476	0.139273	0.134595	0.00628692	0.0110135	0.478769	0.150562	-0.150562	0.697999	0.403187	0.463131	158	-0.192987	-2.99564	0.00355999	1.22737
f7fc5.cp5p3	-0.134488	-1.97171	0.0521507	1.17216	0.107744	0.0919189	0.00476489	0.0064585	0.416929	2.29589	-2.29589	0.129717	0.136757	0.293515	158	-0.0546449	-0.69119	0.492079	1.06955	0.120107	0.112297	0.00555549	0.00983954	0.459587	0.546244	-0.546244	0.459856	0.243552	0.246796	158	-0.0560491	-0.82262	0.413159	1.06793	0.177421	0.166135	0.00823617	0.0109729	0.488894	0.0413089	-0.0413089	0.838943	0.299747	0.510749	158	-0.119804	-1.62414	0.108991	1.10841
f7fc5.p3cp1	-0.103606	-1.28398	0.204208	1.09831	0.0908926	0.0827568	0.00300857	0.00557658	0.413039	2.50599	-2.50599	0.113414	0.264134	0.281512	158	-0.161448	-2.424	0.0175408	1.19417	0.107314	0.0898649	0.00438293	0.00571037	0.378969	4.87099	-4.87099	0.0273118	0.0294012	0.0534594	158	-0.0776437	-1.01819	0.312402	1.08608	0.133529	0.122946	0.00536326	0.0089033	0.443396	1.07067	-1.07067	0.300794	0.25916	0.30098	158	-0.0642026	-0.911411	0.365007	1.05486
f7fc5.cp1pz	-0.216217	-3.26023	0.00162802	1.24877	0.0902149	0.0722432	0.0033288	0.00439379	0.354134	7.06911	-7.06911	0.00784244	0.0216781	0.113028	158	-0.0727686	-0.994272	0.323549	1.07467	0.102413	0.0952973	0.00390688	0.00599648	0.455856	0.647723	-0.647723	0.420928	0.183924	0.232788	158	0.0202717	0.268255	0.789344	-1.02179	0.129661	0.132486	0.00552402	0.00896738	0.5221	0.163581	-0.163581	0.685881	0.427602	0.458173	158	-0.167536	-2.55623	0.0123546	1.19231
f7fc5.t5po7	-0.176466	-2.74694	0.00728094	1.21922	0.0951322	0.078027	0.00395508	0.00480966	0.382043	4.65604	-4.65604	0.0309444	0.0490198	0.176608	158	-0.135127	-1.63847	0.106894	1.15223	0.0968182	0.084027	0.00357006	0.00694265	0.388214	4.16489	-4.16489	0.0412701	0.0881603	0.0650046	158	-0.107204	-1.53022	0.130167	1.12559	0.143041	0.127081	0.00600728	0.00852636	0.4422	1.1179	-1.1179	0.290371	0.161653	0.295289	158	-0.160502	-2.17727	0.0329823	1.15023
f7fc5.po7p3	-0.16484	-2.35898	0.0209579	1.18679	0.0944298	0.0795676	0.00360308	0.00516827	0.379901	4.79002	-4.79002	0.0286251	0.0782432	0.173082	158	-0.186178	-2.43151	0.0179231	1.21423	0.113744	0.0936757	0.00414951	0.00713439	0.365311	6.05965	-6.05965	0.0138305	0.0297115	0.0401561	158	-0.0209302	-0.262384	0.793923	1.02634	0.139471	0.135892	0.00663396	0.0119192	0.482967	0.0973776	-0.0973776	0.755	0.428748	0.484642	158	-0.143872	-1.95548	0.0546585	1.13601
f7fc5.p3po1	-0.167251	-2.56604	0.0120125	1.19746	0.086314	0.0720811	0.00346659	0.00432993	0.413039	2.50595	-2.50595	0.113417	0.0604867	0.281512	158	-0.0097876	-0.136352	0.891922	1.00982	0.0966694	0.0957297	0.00387374	0.00569991	0.513386	0.0596907	-0.0596907	0.806985	0.361345	0.356264	158	-0.0354043	-0.460222	0.646926	1.04062	0.128165	0.123162	0.00556024	0.00934158	0.478437	0.155382	-0.155382	0.693445	0.384531	0.461404	158	-0.186135	-2.88588	0.0049122	1.19455
f7fc5.po1pz	-0.134595	-1.68631	0.0970035	1.14885	0.0867851	0.0755405	0.00319901	0.00585069	0.388225	4.14007	-4.14007	0.0418795	0.179398	0.189479	158	-0.156239	-2.12722	0.037052	1.1664	0.0995537	0.0853514	0.00358027	0.00563534	0.393953	3.72486	-3.72486	0.0536082	0.0469091	0.0724129	158	-0.0627814	-0.886776	0.37807	1.07229	0.125777	0.117297	0.00545947	0.0078505	0.464991	0.410296	-0.410296	0.521819	0.285926	0.39243	158	-0.126517	-1.71598	0.090741	1.11908
f7fc5.po7o1	-0.0528461	-0.636812	0.526819	1.05302	0.0843554	0.0801081	0.00305728	0.00592759	0.460171	0.528263	-0.528263	0.467338	0.417357	0.482178	158	-0.194766	-2.31959	0.024156	1.20783	0.0938843	0.0777297	0.00305316	0.00625949	0.353843	7.09116	-7.09116	0.0077465	0.0354452	0.0312382	158	-0.0801129	-1.1366	0.259348	1.09556	0.113554	0.103649	0.00499631	0.00714019	0.458286	0.58016	-0.58016	0.44625	0.234927	0.364539	158	-0.0985365	-1.23654	0.221101	1.09402
f7fc5.o1po1	-0.116945	-1.57677	0.119551	1.11613	0.0918843	0.0823243	0.0032325	0.00512941	0.430405	1.60999	-1.60999	0.204493	0.200379	0.339273	158	-0.145372	-1.9513	0.0552611	1.15163	0.106603	0.0925676	0.00379209	0.00611226	0.401307	3.23461	-3.23461	0.0720973	0.0595111	0.0844072	158	-0.0669742	-0.906002	0.368131	1.08515	0.136876	0.126135	0.00638886	0.00998649	0.462573	0.470184	-0.470184	0.492903	0.282121	0.382835	158	-0.243297	-3.82845	0.000240757	1.23706
f7fc5.po1oz	-0.0846303	-1.09981	0.275581	1.0978	0.0912066	0.0830811	0.00376183	0.00635869	0.431373	1.56338	-1.56338	0.211171	0.3103	0.342603	158	-0.0722474	-0.872505	0.386621	1.07608	0.115198	0.107054	0.00428491	0.00829278	0.439046	1.23822	-1.23822	0.265814	0.206094	0.173572	158	0.0177895	0.238603	0.812138	-1.02263	0.167744	0.171541	0.00850087	0.0134513	0.532182	0.347161	-0.347161	0.555725	0.43588	0.407309	158	-0.1683	-2.25114	0.0277503	1.15099
f7fc5.o1oz	-0.136981	-1.99551	0.049491	1.15321	0.0847769	0.0735135	0.00332209	0.00456314	0.423649	1.93774	-1.93774	0.163914	0.132389	0.314845	158	0.025476	0.329817	0.742628	-1.02843	0.0875124	0.09	0.00383754	0.00649312	0.519478	0.126162	-0.126162	0.722445	0.320232	0.33137	158	-0.0624766	-0.813131	0.419176	1.06863	0.114835	0.107459	0.00463845	0.00779443	0.45824	0.583282	-0.583282	0.445029	0.301095	0.363812	158	-0.237431	-3.52095	0.00072411	1.22832
f7fc5.fp2fpz	-0.274567	-5.43723	2.16489e-07	1.5269	0.124628	0.0816216	0.00651312	0.00448795	0.31856	10.9663	-10.9663	0.000927815	3.24302e-05	0.0509163	158	-0.244461	-4.40137	2.29768e-05	1.41146	0.132372	0.0937838	0.00652475	0.00585602	0.326434	10.0355	-10.0355	0.00153556	0.000447771	0.0165126	158	-0.346674	-6.76329	3.49159e-10	1.78399	0.162198	0.0909189	0.00828834	0.0065098	0.21443	27.3849	-27.3849	1.66732e-07	7.29345e-09	9.39799e-06	158	-0.204517	-3.23934	0.00167052	1.20662
f7fc5.fp2af2	-0.0643852	-0.981095	0.329255	1.09499	0.143207	0.130784	0.0079663	0.00984223	0.482039	0.1079	-0.1079	0.742548	0.336387	0.589911	158	-0.131825	-1.85718	0.0673373	1.15496	0.182264	0.157811	0.00742555	0.0108735	0.41874	2.21539	-2.21539	0.136641	0.0667361	0.119978	158	-0.0725449	-1.0809	0.282875	1.09223	0.205074	0.187757	0.0097912	0.0126814	0.47491	0.211476	-0.211476	0.645613	0.247845	0.443786	158	-0.241234	-3.85338	0.00021611	1.25477
f7fc5.af2fpz	-0.101749	-1.49341	0.139278	1.12269	0.196926	0.175405	0.00861076	0.0115545	0.451772	0.779298	-0.779298	0.377356	0.217503	0.442778	158	-0.196914	-2.84089	0.00579734	1.23858	0.226025	0.182486	0.0087887	0.0125551	0.373654	5.34395	-5.34395	0.0207944	0.0148994	0.0476646	158	-0.235826	-3.92981	0.000155011	1.31943	0.238959	0.181108	0.0100109	0.010793	0.347505	7.82993	-7.82993	0.00513881	0.00105129	0.0296718	158	-0.288462	-4.3705	3.75258e-05	1.33284
f7fc5.f8fp2	-0.097584	-1.5457	0.125493	1.11982	0.0996033	0.0889459	0.00453665	0.0051921	0.451947	0.768543	-0.768543	0.380668	0.2054	0.443745	158	-0.0760712	-0.989747	0.326055	1.08774	0.0989256	0.0909459	0.0041158	0.00693264	0.42973	1.64135	-1.64135	0.20014	0.184544	0.147763	158	0.0321163	0.393737	0.695219	-1.03174	0.105306	0.108649	0.00399666	0.00749056	0.521279	0.150573	-0.150573	0.697988	0.398523	0.463131	158	-0.122252	-1.63031	0.107819	1.10309
f7fc5.f8f4	-0.125243	-1.73038	0.0879643	1.15608	0.127231	0.110054	0.00546162	0.00828943	0.41425	2.45401	-2.45401	0.117225	0.171132	0.284314	158	-0.146311	-1.93004	0.0580273	1.15596	0.159116	0.137649	0.00572436	0.00953642	0.393946	3.77194	-3.77194	0.0521191	0.0608494	0.0714919	158	-0.0121905	-0.151624	0.879998	1.01385	0.177397	0.174973	0.00768843	0.0140147	0.485535	0.0701363	-0.0701363	0.791138	0.457035	0.493393	158	-0.24824	-3.65212	0.000476503	1.23992
f7fc5.f4af2	-0.0207211	-0.253973	0.800414	1.02259	0.113314	0.110811	0.00464018	0.00869571	0.483726	0.0886185	-0.0886185	0.765941	0.506721	0.599483	158	-0.0610975	-0.768908	0.444952	1.07426	0.139479	0.129838	0.00611757	0.0109456	0.450673	0.815995	-0.815995	0.366354	0.226938	0.213735	158	-0.0990385	-1.3469	0.182457	1.14126	0.156537	0.137162	0.00777967	0.0120997	0.418683	2.22148	-2.22148	0.136102	0.193859	0.209232	158	-0.201379	-2.85837	0.00556457	1.22539
f7fc5.af2fz	-0.000451	-0.00648935	0.994839	1.00056	0.140025	0.139946	0.00712462	0.00984222	0.533274	0.37179	-0.37179	0.54203	0.557529	0.515929	158	-0.0450612	-0.664965	0.507952	1.04429	0.194802	0.186541	0.00751526	0.00989248	0.486311	0.0627353	-0.0627353	0.802224	0.247178	0.354882	158	-0.0529904	-0.69745	0.488012	1.05974	0.257917	0.243378	0.010835	0.0178088	0.475028	0.209588	-0.209588	0.64709	0.327778	0.444029	158	-0.286407	-4.48732	2.25267e-05	1.3344
f7fc5.f8fc6	-0.0190076	-0.258698	0.796637	1.02504	0.140736	0.137297	0.00724127	0.0111446	0.503819	0.00487239	-0.00487239	0.944351	0.505207	0.650298	158	-0.120689	-1.69977	0.0934412	1.13133	0.176273	0.155811	0.0067988	0.00993431	0.429053	1.6836	-1.6836	0.194447	0.0812614	0.144888	158	-0.109451	-1.608	0.111787	1.1334	0.206157	0.181892	0.00901876	0.0120986	0.433371	1.49213	-1.49213	0.221886	0.149876	0.261089	158	-0.240907	-3.28671	0.00162865	1.20006
f7fc5.fc6f4	-0.240361	-3.56587	0.000625732	1.28949	0.0915537	0.071	0.00338344	0.00466651	0.33431	9.12154	-9.12154	0.00252617	0.012591	0.0751742	158	-0.113868	-1.45457	0.150896	1.11982	0.101934	0.091027	0.00371194	0.00651511	0.414228	2.44762	-2.44762	0.117703	0.110611	0.108843	158	-0.0409678	-0.495843	0.621915	1.04192	0.119934	0.115108	0.00449396	0.0086328	0.464855	0.412937	-0.412937	0.520483	0.375827	0.392426	158	-0.0621103	-0.89397	0.374124	1.05371
f7fc5.f4fc2	0.0359231	0.458294	0.648352	-1.04117	0.12486	0.13	0.00558857	0.0097252	0.539205	0.513381	-0.513381	0.473679	0.463923	0.484397	158	-0.0297352	-0.403027	0.688182	1.03118	0.156934	0.152189	0.00637638	0.0098963	0.491711	0.0230799	-0.0230799	0.879249	0.304176	0.376526	158	-0.0535423	-0.738495	0.462657	1.06424	0.230653	0.21673	0.010439	0.0156997	0.485106	0.0745529	-0.0745529	0.78482	0.318477	0.490484	158	-0.261242	-4.48539	1.82089e-05	1.29915
f7fc5.fc2fz	-0.0326192	-0.418813	0.676792	1.03665	0.106579	0.102811	0.00452337	0.00777623	0.455446	0.661015	-0.661015	0.416202	0.474589	0.459289	158	-0.148727	-2.41388	0.0176089	1.23344	0.123744	0.100324	0.00652608	0.00717908	0.421478	2.05945	-2.05945	0.151264	0.0294256	0.126943	158	-0.190599	-3.22718	0.00165136	1.34949	0.174595	0.129378	0.0098337	0.00998056	0.377972	4.98923	-4.98923	0.0255056	0.00821299	0.0836303	158	-0.280384	-5.19925	7.57923e-07	1.42996
f7fc5.t4f8	-0.0833605	-1.12673	0.26383	1.09914	0.0966942	0.087973	0.00415964	0.00652766	0.445444	0.991522	-0.991522	0.319371	0.303275	0.414258	158	-0.20251	-3.24841	0.00160766	1.2405	0.0986033	0.0794865	0.00385529	0.00444631	0.359621	6.54446	-6.54446	0.0105211	0.00695702	0.0365091	158	-0.0882559	-1.21355	0.228998	1.09688	0.126645	0.115459	0.00506571	0.00769995	0.451606	0.782979	-0.782979	0.376231	0.21806	0.336632	158	-0.0740819	-1.05102	0.296641	1.06513
f7fc5.t4fc6	-0.0632053	-0.859363	0.393127	1.0588	0.0940331	0.0888108	0.00329836	0.00510385	0.475665	0.196664	-0.196664	0.657428	0.366291	0.561372	158	-0.149968	-2.18457	0.0319473	1.15498	0.115529	0.100027	0.00416598	0.0057445	0.389039	4.11449	-4.11449	0.0425174	0.0423847	0.0656631	158	-0.0085604	-0.112951	0.910416	1.00986	0.128388	0.127135	0.00579791	0.00946062	0.506745	0.0151742	-0.0151742	0.901962	0.464054	0.52645	158	-0.133823	-1.93461	0.0567332	1.14789
f7fc5.fc6c4	-0.0407968	-0.586241	0.55943	1.04623	0.126198	0.120622	0.00556246	0.00771687	0.494824	0.00891912	-0.00891912	0.924759	0.429484	0.646481	158	-0.0568243	-0.816112	0.416964	1.06106	0.165612	0.156081	0.00681684	0.0094818	0.467894	0.344771	-0.344771	0.557088	0.217243	0.279366	158	-0.0960995	-1.32638	0.189001	1.11269	0.216645	0.194703	0.00912886	0.0137958	0.448989	0.868773	-0.868773	0.351295	0.196221	0.324861	158	-0.219879	-3.52871	0.000649169	1.18597
f7fc5.c4fc2	-0.170462	-2.41409	0.0182985	1.17071	0.0867273	0.0740811	0.00295128	0.00432802	0.389429	4.04042	-4.04042	0.0444227	0.0726126	0.190208	158	-0.166603	-2.40126	0.0188073	1.1987	0.107008	0.0892703	0.00426241	0.00603315	0.394116	3.74815	-3.74815	0.0528661	0.0306871	0.0718378	158	-0.0625286	-0.810834	0.420503	1.07534	0.122182	0.113622	0.00537154	0.0090886	0.445764	0.987382	-0.987382	0.320383	0.301432	0.308569	158	-0.112089	-1.75759	0.0821225	1.12681
f7fc5.fc2cz	-0.0162226	-0.215308	0.830191	1.01824	0.0939256	0.0922432	0.0041152	0.00664234	0.50135	0.000606983	-0.000606983	0.980344	0.51443	0.659177	158	-0.11692	-1.52362	0.132589	1.14447	0.11686	0.102108	0.00492604	0.00833494	0.391871	3.90925	-3.90925	0.048021	0.101678	0.0690338	158	0.0143908	0.184975	0.853848	-1.01724	0.200595	0.204054	0.00942273	0.0161524	0.52509	0.211477	-0.211477	0.645612	0.449489	0.443786	158	-0.0800158	-1.12307	0.265093	1.06961
f7fc5.t4t6	-0.122545	-1.73238	0.0874092	1.14619	0.0947934	0.0827027	0.00395996	0.00574703	0.434136	1.44253	-1.44253	0.229731	0.171116	0.351799	158	-0.0241634	-0.342295	0.733089	1.02952	0.101116	0.0982162	0.00486537	0.00693407	0.523499	0.184135	-0.184135	0.667844	0.317271	0.313423	158	-0.0769239	-1.06423	0.290832	1.08107	0.13081	0.121	0.00511413	0.00766902	0.473613	0.23277	-0.23277	0.629478	0.251244	0.439077	158	-0.0884878	-1.4626	0.146526	1.09116
f7fc5.t4cp6	-0.0577553	-0.928256	0.355519	1.06748	0.127463	0.119405	0.00583678	0.00642472	0.492913	0.0167297	-0.0167297	0.897086	0.350776	0.643161	158	-0.0804093	-1.13255	0.261087	1.09086	0.157438	0.144324	0.00657538	0.00953074	0.456444	0.634514	-0.634514	0.425704	0.160545	0.234388	158	-0.102923	-1.50846	0.135403	1.13259	0.184215	0.162649	0.00852596	0.0114764	0.453751	0.718903	-0.718903	0.396504	0.165985	0.342585	158	-0.181445	-3.14604	0.00210125	1.16152
f7fc5.cp6c4	-0.0117016	-0.163917	0.870249	1.01124	0.0883058	0.0873243	0.00338998	0.00493548	0.518002	0.107915	-0.107915	0.74253	0.524458	0.589911	158	-0.188762	-2.88821	0.00491352	1.18559	0.109331	0.0922162	0.00367239	0.00465041	0.392431	3.84452	-3.84452	0.049909	0.0136102	0.0700183	158	-0.0149535	-0.179559	0.858143	1.01751	0.127959	0.125757	0.00560252	0.0109083	0.491453	0.0243472	-0.0243472	0.876005	0.451068	0.519499	158	-0.165693	-2.71014	0.00790395	1.18653
f7fc5.c4cp2	0.0306988	0.371436	0.711692	-1.03264	0.0931488	0.0961892	0.00377996	0.00726058	0.513739	0.0627412	-0.0627412	0.802215	0.486155	0.613415	158	-0.0697654	-0.986977	0.326861	1.08756	0.117074	0.107649	0.00546048	0.00783503	0.455076	0.674401	-0.674401	0.411521	0.184544	0.228756	158	-0.0839632	-1.17322	0.24456	1.11313	0.188479	0.169324	0.00917132	0.0135075	0.462055	0.484354	-0.484354	0.486457	0.225642	0.382094	158	-0.229029	-3.28555	0.00156866	1.2441
f7fc5.cp2cz	-0.110963	-1.6485	0.103092	1.12405	0.085124	0.0757297	0.00345402	0.00453261	0.439928	1.19318	-1.19318	0.27469	0.184122	0.388479	158	-0.169623	-2.54523	0.0127946	1.20531	0.106165	0.0880811	0.00431514	0.00564468	0.40027	3.32385	-3.32385	0.0682817	0.0235738	0.0820806	158	-0.0356961	-0.458741	0.648013	1.04279	0.129926	0.124595	0.00584984	0.0100412	0.484256	0.0826149	-0.0826149	0.773785	0.384767	0.488492	158	-0.119532	-1.72574	0.0884237	1.13427
f7fc5.t6cp6	-0.212414	-3.03051	0.00338433	1.23755	0.085157	0.0688108	0.00303501	0.004459	0.343701	8.10974	-8.10974	0.0044028	0.0343712	0.0887198	158	-0.0758133	-0.966271	0.337701	1.08258	0.100124	0.0924865	0.00392045	0.00686327	0.462162	0.475889	-0.475889	0.49029	0.18874	0.257269	158	0.0387011	0.494232	0.622896	-1.0447	0.117116	0.122351	0.00528482	0.00918113	0.537702	0.475846	-0.475846	0.49031	0.375836	0.38234	158	-0.179735	-2.39896	0.0193283	1.18665
f7fc5.cp6p4	-0.123958	-1.82487	0.0717625	1.14185	0.102736	0.089973	0.0041816	0.00560586	0.422513	1.98957	-1.98957	0.158386	0.160514	0.310858	158	-0.11992	-1.57675	0.119773	1.16706	0.120744	0.103459	0.0056441	0.00939735	0.379473	4.83501	-4.83501	0.0278875	0.095222	0.0540914	158	-0.119346	-1.72555	0.0884466	1.15879	0.182744	0.157703	0.00848356	0.011774	0.439758	1.2154	-1.2154	0.270266	0.13199	0.287101	158	-0.158725	-2.46053	0.0158106	1.16245
f7fc5.p4cp2	-0.154493	-2.05201	0.0442173	1.16612	0.0904215	0.0775405	0.0032557	0.00536695	0.389402	4.05684	-4.05684	0.0439927	0.124683	0.190038	158	-0.0917678	-1.36123	0.177181	1.08963	0.10219	0.0937838	0.00374509	0.00491033	0.451113	0.797604	-0.797604	0.371811	0.123865	0.215762	158	-0.0269571	-0.311906	0.756323	1.03115	0.12619	0.122378	0.00527661	0.0110228	0.459259	0.555401	-0.555401	0.456119	0.416628	0.368293	158	-0.172683	-2.72588	0.0076761	1.18046
f7fc5.cp2pz	-0.134513	-2.02751	0.0457865	1.15642	0.0852314	0.0737027	0.00349738	0.00448335	0.415953	2.34593	-2.34593	0.12561	0.12639	0.289069	158	-0.11341	-1.73409	0.0864366	1.14091	0.101017	0.0885405	0.00452096	0.00559663	0.443345	1.07068	-1.07068	0.300792	0.0776077	0.186742	158	-0.0716722	-0.991358	0.32488	1.08775	0.150463	0.138324	0.00679479	0.010186	0.463108	0.456214	-0.456214	0.499399	0.263524	0.385358	158	-0.150465	-2.3353	0.0217702	1.16998
f7fc5.t6po8	-0.19007	-3.24023	0.00157654	1.24308	0.0927603	0.0746216	0.00396177	0.00395495	0.388588	4.11492	-4.11492	0.0425066	0.0212285	0.189544	158	-0.090503	-1.32383	0.189362	1.107	0.0989421	0.0893784	0.00430408	0.00580221	0.445824	0.971244	-0.971244	0.32437	0.129389	0.195963	158	-0.164698	-2.35885	0.0209602	1.22352	0.132736	0.108486	0.0058855	0.00842852	0.374972	5.2213	-5.2213	0.0223119	0.0573752	0.077015	158	-0.126411	-1.74531	0.085321	1.12309
f7fc5.po8p4	-0.16039	-2.52682	0.0132148	1.18485	0.0920661	0.0777027	0.00367753	0.00433452	0.389377	4.07344	-4.07344	0.0435624	0.063191	0.190038	158	-0.116838	-1.62968	0.107567	1.11892	0.104876	0.0937297	0.00381612	0.00567602	0.427512	1.75355	-1.75355	0.185431	0.0883645	0.140206	158	0.00865579	0.11791	0.90648	-1.01037	0.124198	0.125486	0.00596039	0.00915553	0.53168	0.332856	-0.332856	0.563982	0.462961	0.410338	158	-0.227762	-3.24078	0.00181061	1.22838
f7fc5.p4po2	-0.0677658	-0.904456	0.369022	1.08009	0.0834298	0.0772432	0.00361929	0.00580403	0.452924	0.733051	-0.733051	0.391896	0.355212	0.44739	158	-0.113711	-1.6824	0.0963481	1.13232	0.0968595	0.0855405	0.00405488	0.00536863	0.425676	1.83617	-1.83617	0.175401	0.0823575	0.136846	158	-0.111051	-1.7896	0.0765721	1.14429	0.133851	0.116973	0.0063274	0.00699383	0.459982	0.534184	-0.534184	0.464853	0.122266	0.373043	158	-0.241869	-3.96861	0.000138078	1.2625
f7fc5.po2pz	-0.146561	-1.97533	0.0523792	1.1733	0.0889174	0.0757838	0.00352394	0.00563813	0.386769	4.24107	-4.24107	0.0394572	0.136931	0.18649	158	-0.0812505	-1.09173	0.278856	1.07875	0.107496	0.0996486	0.00383287	0.00608069	0.444294	1.03284	-1.03284	0.309493	0.166828	0.190261	158	-0.00912061	-0.112496	0.910815	1.01087	0.128818	0.127432	0.00585399	0.0108383	0.485182	0.073441	-0.073441	0.786391	0.464054	0.491207	158	-0.190823	-2.69176	0.0088463	1.20389
f7fc5.po8o2	-0.042677	-0.613984	0.541034	1.05081	0.0857686	0.0816216	0.0039551	0.00547508	0.496735	0.00354556	-0.00354556	0.952518	0.422948	0.652459	158	-0.0842795	-1.23396	0.22085	1.08577	0.0892975	0.0822432	0.00341246	0.00458657	0.462111	0.475939	-0.475939	0.490267	0.142517	0.257269	158	-0.229856	-3.64037	0.00045361	1.36614	0.125537	0.0918919	0.00591401	0.0071024	0.340234	8.4993	-8.4993	0.00355283	0.00270722	0.0220265	158	-0.221201	-3.70362	0.000342108	1.24244
f7fc5.o2po2	-0.147643	-1.99333	0.0503138	1.16372	0.087719	0.0753784	0.0032882	0.00524553	0.386261	4.30004	-4.30004	0.0381114	0.133399	0.18649	158	-0.0773462	-0.979549	0.331195	1.07974	0.108149	0.100162	0.00400715	0.00710068	0.443021	1.0835	-1.0835	0.297916	0.186483	0.185503	158	-0.0287593	-0.393744	0.694969	1.03371	0.145669	0.140919	0.00662369	0.0100841	0.499327	0.000151735	-0.000151735	0.990172	0.398523	0.548199	158	-0.211211	-3.0959	0.00274115	1.21879
f7fc5.po2oz	-0.121612	-1.7037	0.0927478	1.13468	0.0879835	0.0775405	0.00343716	0.0050752	0.419108	2.1731	-2.1731	0.140443	0.176475	0.298995	158	-0.232858	-3.53508	0.000674509	1.27022	0.103678	0.0816216	0.00378147	0.00496268	0.34574	7.98071	-7.98071	0.00472785	0.00408785	0.0259	158	-0.0940239	-1.26731	0.209408	1.11956	0.130413	0.116486	0.00587574	0.00928645	0.447781	0.915264	-0.915264	0.338721	0.208722	0.316959	158	-0.131492	-1.83228	0.0710962	1.10666
f7fc5.o2oz	-0.0564386	-0.748352	0.456917	1.06027	0.0825868	0.0778919	0.00329322	0.00533977	0.464608	0.415611	-0.415611	0.519135	0.389177	0.504594	158	-0.0912294	-1.41118	0.161636	1.10295	0.0865372	0.0784595	0.00365992	0.00440117	0.465311	0.39733	-0.39733	0.528471	0.116227	0.269999	158	-0.144209	-2.10593	0.0384291	1.18915	0.11162	0.0938649	0.00497119	0.00680941	0.388164	4.16468	-4.16468	0.0412753	0.0836179	0.111569	158	-0.125232	-1.8511	0.067823	1.09659
fc5f3.f3fc1	-0.0379022	-0.460162	0.647145	1.04682	0.107851	0.103027	0.00486383	0.00928717	0.456649	0.627996	-0.627996	0.428092	0.463923	0.465215	158	-0.0253534	-0.292391	0.771122	1.02837	0.108174	0.105189	0.00438511	0.00921676	0.462196	0.475898	-0.475898	0.490286	0.328945	0.257269	158	-0.0386655	-0.486067	0.628683	1.04299	0.138802	0.133081	0.005742	0.0102733	0.477324	0.171989	-0.171989	0.67835	0.3778	0.45597	158	-0.0461172	-0.648876	0.518438	1.06999
fc5f3.fc1fz	-0.0119388	-0.16054	0.872934	1.0127	0.097	0.0957838	0.0040617	0.00639493	0.500225	1.68604e-05	-1.68604e-05	0.996724	0.524479	0.663933	158	-0.024763	-0.300122	0.765175	1.02875	0.129901	0.12627	0.00560137	0.010722	0.471804	0.265557	-0.265557	0.606328	0.327564	0.296037	158	0.0307814	0.310865	0.757307	-1.03797	0.173727	0.180324	0.00728769	0.019931	0.473046	0.24278	-0.24278	0.622206	0.41695	0.436056	158	-0.108514	-1.71038	0.0904986	1.11643
fc5f3.t3f7	0.00108178	0.0130052	0.98967	-1.00108	0.109207	0.109324	0.00414317	0.00804726	0.490086	0.0326424	-0.0326424	0.856625	0.555777	0.630448	158	-0.0479016	-0.539033	0.592179	1.05639	0.176702	0.16727	0.00722421	0.0159375	0.437122	1.32648	-1.32648	0.249433	0.275218	0.167772	158	-0.0738975	-0.826155	0.412552	1.08323	0.341421	0.315189	0.0129398	0.028996	0.435444	1.40315	-1.40315	0.236197	0.299747	0.267543	158	-0.226654	-3.21364	0.00197137	1.27274
fc5f3.t3fc5	0.10185	1.23875	0.22052	-1.12664	0.148636	0.167459	0.00702166	0.0134756	0.570181	1.65693	-1.65693	0.198018	0.276774	0.336032	158	0.0807377	0.999971	0.321432	-1.08403	0.233587	0.253216	0.00934108	0.017265	0.5568	1.08337	-1.08337	0.297944	0.183247	0.185503	158	-0.125149	-1.55232	0.125991	1.13142	0.364959	0.322568	0.0129358	0.02405	0.404799	3.03792	-3.03792	0.0813401	0.158924	0.153313	158	-0.254704	-3.62708	0.000537379	1.32181
fc5f3.fc5c3	-0.16289	-2.44568	0.0165903	1.23536	0.157959	0.127865	0.00748984	0.00976281	0.396633	3.5752	-3.5752	0.0586483	0.0697613	0.21594	158	-0.123598	-1.49052	0.141692	1.16949	0.143405	0.122622	0.00633926	0.0124193	0.376708	5.10921	-5.10921	0.0237991	0.106112	0.050315	158	-0.0385199	-0.500509	0.618445	1.05202	0.163802	0.155703	0.00827009	0.0139084	0.464454	0.423536	-0.423536	0.515178	0.375319	0.390902	158	-0.0743363	-1.11135	0.26961	1.10394
fc5f3.c3fc1	0.248706	2.66445	0.0105148	-1.31365	0.199835	0.262514	0.00849301	0.0219375	0.632415	5.89837	-5.89837	0.0151549	0.0561275	0.1399	158	0.227598	2.81881	0.00662729	-1.22541	0.334471	0.409865	0.0123005	0.0237504	0.652417	7.81828	-7.81828	0.00517205	0.0159078	0.0260405	158	0.0991167	1.21022	0.231164	-1.08829	0.421314	0.458514	0.0142914	0.0272133	0.560823	1.24724	-1.24724	0.264081	0.219402	0.283655	158	-0.00247863	-0.0333904	0.973461	1.0022
fc5f3.fc1cz	-0.0401586	-0.58495	0.560245	1.04291	0.0876612	0.0840541	0.00366959	0.0049558	0.487255	0.0538324	-0.0538324	0.816524	0.429835	0.617659	158	-0.128126	-2.14935	0.0338133	1.17413	0.106529	0.0907297	0.00516487	0.00523038	0.450879	0.801298	-0.801298	0.370706	0.043879	0.215408	158	-0.231175	-3.16724	0.00232364	1.32363	0.136405	0.103054	0.00557939	0.00893032	0.325691	10.1396	-10.1396	0.00145117	0.0109319	0.0103477	158	-0.0769346	-1.14794	0.254289	1.07357
fc5f3.t3cp5	0.0151704	0.196547	0.844811	-1.01852	0.115298	0.117432	0.00553403	0.00934664	0.519218	0.123253	-0.123253	0.725533	0.518662	0.582897	158	-0.0764213	-0.834907	0.407758	1.09104	0.123612	0.113297	0.00484717	0.0113632	0.41055	2.67737	-2.67737	0.101783	0.214085	0.101322	158	-0.121009	-1.60312	0.113757	1.14148	0.159529	0.139757	0.0064155	0.0105336	0.416068	2.35824	-2.35824	0.124623	0.15116	0.200154	158	-0.168888	-2.38728	0.019589	1.16946
fc5f3.cp5c3	0.0228025	0.301793	0.763763	-1.02503	0.160496	0.164514	0.00698328	0.011334	0.52924	0.287121	-0.287121	0.592072	0.499237	0.537392	158	0.0250805	0.351048	0.726564	-1.01987	0.25043	0.255405	0.00801367	0.0116908	0.53646	0.445177	-0.445177	0.504634	0.315764	0.262106	158	-0.111082	-1.43294	0.156879	1.10279	0.372893	0.338135	0.0121794	0.0209765	0.420582	2.12458	-2.12458	0.144953	0.177903	0.217463	158	-0.231739	-3.18874	0.00217266	1.23952
fc5f3.c3cp1	-0.0926759	-1.38444	0.169932	1.11336	0.0933719	0.0838649	0.00420159	0.00543169	0.464944	0.410331	-0.410331	0.521801	0.240787	0.505785	158	-0.0141389	-0.18324	0.855195	1.01352	0.0968595	0.0955676	0.00359373	0.0060659	0.509111	0.0276566	-0.0276566	0.867919	0.351626	0.373884	158	-0.136176	-1.82693	0.0722191	1.16809	0.133446	0.114243	0.00554747	0.00892801	0.400405	3.30891	-3.30891	0.0689051	0.119537	0.141359	158	-0.0777018	-1.0641	0.290962	1.06848
fc5f3.cp1cz	0.0845657	1.05113	0.297488	-1.08608	0.125843	0.136676	0.00492717	0.00905158	0.575124	1.88084	-1.88084	0.170239	0.320892	0.318766	158	0.0362192	0.458462	0.648252	-1.03333	0.200455	0.207135	0.00718024	0.0126799	0.518061	0.109251	-0.109251	0.740998	0.292441	0.336338	158	-0.0302678	-0.368603	0.713779	1.02979	0.299752	0.291081	0.0109671	0.020811	0.467442	0.356893	-0.356893	0.550237	0.403187	0.405293	158	-0.19239	-3.22373	0.001682	1.18594
fc5f3.t3t5	0.000341405	0.00404173	0.99679	-1.00043	0.0962562	0.0962973	0.00454896	0.00909442	0.478623	0.152169	-0.152169	0.696471	0.557529	0.574426	158	-0.0498066	-0.566735	0.573316	1.05745	0.108917	0.103	0.00438647	0.00947503	0.444195	1.04117	-1.04117	0.307549	0.268859	0.189595	158	-0.0927836	-1.15865	0.251244	1.10996	0.185364	0.167	0.00762026	0.013897	0.443872	1.05791	-1.05791	0.303693	0.229632	0.30249	158	-0.0733985	-0.995629	0.322941	1.05965
fc5f3.t5cp5	-0.0844083	-1.06785	0.289827	1.0887	0.0975124	0.0895676	0.00364807	0.00648428	0.443668	1.05385	-1.05385	0.304623	0.316619	0.406208	158	-0.0118147	-0.141196	0.888222	1.01142	0.121124	0.119757	0.00439301	0.0086292	0.481448	0.114753	-0.114753	0.734796	0.360563	0.334922	158	-0.053037	-0.624719	0.534751	1.06081	0.197769	0.186432	0.00803893	0.0162682	0.459351	0.555365	-0.555365	0.456134	0.345613	0.368293	158	-0.053437	-0.727113	0.469619	1.04246
fc5f3.cp5p3	-0.0017925	-0.0246184	0.980429	1.00232	0.107736	0.107486	0.00558036	0.00843814	0.515737	0.0826162	-0.0826162	0.773783	0.552659	0.602646	158	0.0235972	0.257969	0.79749	-1.02692	0.118512	0.121703	0.00487891	0.011364	0.482139	0.106564	-0.106564	0.74409	0.335527	0.337047	158	-0.0593759	-0.818703	0.415709	1.07369	0.145587	0.135595	0.00675198	0.0101671	0.473991	0.226856	-0.226856	0.633865	0.300263	0.440559	158	-0.0787733	-1.20892	0.229907	1.08148
fc5f3.p3cp1	0.0155221	0.205425	0.837875	-1.01634	0.118364	0.120297	0.00493826	0.00801358	0.516831	0.0948367	-0.0948367	0.758116	0.517319	0.596961	158	0.0236269	0.294637	0.769296	-1.0222	0.173182	0.177027	0.00629877	0.01143	0.519209	0.123251	-0.123251	0.725535	0.328828	0.332263	158	-0.115558	-1.45691	0.150358	1.11887	0.288306	0.257676	0.0102125	0.0183769	0.417469	2.28925	-2.28925	0.130273	0.173577	0.204241	158	-0.228126	-3.42256	0.000981359	1.22238
fc5f3.cp1pz	-0.184408	-2.87359	0.00507624	1.23663	0.0825868	0.0667838	0.00349107	0.00424921	0.382984	4.53348	-4.53348	0.033238	0.0415277	0.179639	158	-0.144216	-1.97252	0.0525923	1.14348	0.0984628	0.0861081	0.00338796	0.00526801	0.394772	3.67721	-3.67721	0.055161	0.0579295	0.0739296	158	-0.11041	-1.38901	0.16998	1.12739	0.128736	0.114189	0.00507566	0.00916022	0.411236	2.63054	-2.63054	0.104826	0.186092	0.179322	158	-0.10011	-1.33103	0.187782	1.09265
fc5f3.t5po7	-0.0604981	-0.874917	0.384313	1.0683	0.0906033	0.0848108	0.00389843	0.00535116	0.488954	0.0404852	-0.0404852	0.840535	0.362648	0.625608	158	0.00361612	0.0390487	0.969009	-1.00359	0.101446	0.101811	0.00360994	0.00860903	0.478192	0.158644	-0.158644	0.690408	0.380151	0.321253	158	-0.120647	-1.65056	0.103383	1.14715	0.13986	0.121919	0.00590651	0.00912455	0.42268	2.00664	-2.00664	0.156612	0.142566	0.224974	158	-0.0781915	-1.08141	0.283181	1.07167
fc5f3.po7p3	-0.0922196	-1.31018	0.194154	1.09284	0.10314	0.0943784	0.00383591	0.00547823	0.450989	0.801258	-0.801258	0.370718	0.256689	0.439709	158	-0.00684689	-0.0887613	0.929551	1.0068	0.127537	0.126676	0.00494975	0.008349	0.502698	0.00242794	-0.00242794	0.960701	0.371694	0.396401	158	-0.0231344	-0.289968	0.772841	1.02499	0.193917	0.189189	0.00792746	0.0142491	0.494734	0.00931044	-0.00931044	0.923131	0.421944	0.530176	158	-0.0428141	-0.557309	0.579268	1.03634
fc5f3.p3po1	-0.100319	-1.42217	0.159172	1.1109	0.0869504	0.0782703	0.00348728	0.0050091	0.429182	1.6733	-1.6733	0.195817	0.232342	0.33469	158	-0.146371	-1.82825	0.0725918	1.16407	0.0951074	0.0817027	0.00349348	0.00644623	0.373958	5.2783	-5.2783	0.0215929	0.069698	0.0485997	158	-0.127542	-1.59196	0.116747	1.13132	0.127901	0.113054	0.00445604	0.00819268	0.394429	3.72439	-3.72439	0.0536233	0.153033	0.12825	158	-0.244197	-3.47135	0.000886247	1.23705
fc5f3.po1pz	-0.0664951	-0.761889	0.449519	1.068	0.0981983	0.0919459	0.00347996	0.00743207	0.439278	1.22016	-1.22016	0.269329	0.385617	0.382803	158	0.00577096	0.0703148	0.944187	-1.00509	0.128777	0.129432	0.00435271	0.00824499	0.505284	0.00931091	-0.00931091	0.923129	0.374147	0.387133	158	-0.0122124	-0.149013	0.882063	1.01252	0.203818	0.201297	0.0079139	0.014952	0.484658	0.0791064	-0.0791064	0.778512	0.45788	0.489127	158	-0.12103	-1.66689	0.100022	1.11174
fc5f3.po7o1	-0.159532	-2.16624	0.0338428	1.18715	0.0916033	0.0771622	0.00355938	0.00563671	0.390952	3.95792	-3.95792	0.0466513	0.107759	0.191113	158	-0.0387118	-0.458864	0.648131	1.04396	0.0984711	0.0943243	0.00404576	0.00808077	0.449673	0.842267	-0.842267	0.358749	0.292441	0.210709	158	-0.122317	-1.51075	0.136277	1.13355	0.139917	0.123432	0.00513966	0.00962546	0.404938	3.02383	-3.02383	0.0820492	0.16686	0.154404	158	-0.237598	-3.55244	0.000648074	1.24415
fc5f3.o1po1	-0.103942	-1.38264	0.17146	1.10037	0.0916281	0.0832703	0.00317035	0.00514674	0.435175	1.39371	-1.39371	0.237779	0.241854	0.356386	158	-0.0851213	-1.24925	0.215216	1.08657	0.11776	0.108378	0.00449617	0.00601541	0.455118	0.671048	-0.671048	0.412686	0.139751	0.228957	158	-0.101037	-1.40045	0.165739	1.12168	0.177256	0.158027	0.00761493	0.0114256	0.452018	0.772092	-0.772092	0.379571	0.183178	0.33681	158	-0.157393	-2.28716	0.0249402	1.14578
fc5f3.po1oz	-0.212409	-3.47052	0.000772921	1.27155	0.0911736	0.0717027	0.00374972	0.00417321	0.349808	7.46771	-7.46771	0.00628153	0.0140345	0.101848	158	-0.160428	-2.19885	0.0312752	1.18781	0.106421	0.0895946	0.00413691	0.00643802	0.382511	4.62925	-4.62925	0.0314313	0.042025	0.0568053	158	-0.135179	-1.97933	0.0512793	1.18069	0.140661	0.119135	0.00644525	0.00875974	0.432074	1.53772	-1.53772	0.214957	0.0982242	0.258077	158	-0.143974	-2.06166	0.0427133	1.12121
fc5f3.o1oz	-0.143588	-2.01987	0.0471082	1.14888	0.0891157	0.0775676	0.00321085	0.00473051	0.410453	2.66419	-2.66419	0.10263	0.128306	0.275819	158	-0.0198088	-0.212538	0.83257	1.01867	0.0914876	0.0898108	0.0030171	0.00728968	0.446095	0.967166	-0.967166	0.325388	0.345387	0.196293	158	-0.0450849	-0.580162	0.56389	1.05517	0.125223	0.118676	0.00568843	0.00974711	0.473566	0.232789	-0.232789	0.629464	0.356477	0.439077	158	-0.0459683	-0.60957	0.544245	1.04
fc5f3.fp2fpz	0.0110695	0.145156	0.88504	-1.01289	0.0946446	0.0958649	0.0043552	0.00719027	0.5133	0.0586951	-0.0586951	0.80857	0.52611	0.616949	158	-0.210155	-3.08933	0.00278995	1.31411	0.121893	0.0927568	0.00552181	0.00764562	0.331163	9.5344	-9.5344	0.00201656	0.0100118	0.0178255	158	-0.257875	-3.73211	0.000373605	1.38328	0.149058	0.107757	0.00625133	0.00913162	0.312444	11.7552	-11.7552	0.000606746	0.00225552	0.00524229	158	-0.248392	-4.0498	0.000104126	1.27296
fc5f3.fp2af2	0.106132	1.25736	0.213951	-1.1205	0.0897769	0.100595	0.00382023	0.0077089	0.567446	1.51746	-1.51746	0.218004	0.271434	0.343446	158	-0.0579564	-0.817768	0.416117	1.06768	0.144339	0.135189	0.00638171	0.00919009	0.484842	0.0768188	-0.0768188	0.781656	0.216945	0.348259	158	-0.0304584	-0.402574	0.688573	1.03754	0.150107	0.144676	0.0070626	0.0114965	0.48821	0.0464695	-0.0464695	0.829325	0.397894	0.507582	158	-0.138321	-1.88392	0.0638524	1.16275
fc5f3.af2fpz	0.0624954	0.791767	0.431571	-1.06666	0.0992231	0.105838	0.00411418	0.00727108	0.545822	0.701692	-0.701692	0.402216	0.378069	0.451897	158	-0.0182965	-0.250682	0.802794	1.02065	0.158256	0.155054	0.00702203	0.0106705	0.507833	0.0206519	-0.0206519	0.885731	0.336905	0.378743	158	-0.00758244	-0.0905373	0.928184	1.00896	0.174496	0.172946	0.00775689	0.0152609	0.490701	0.0290355	-0.0290355	0.864697	0.468321	0.516854	158	-0.0364938	-0.488641	0.626691	1.03789
fc5f3.f8fp2	-0.0631916	-0.796048	0.429126	1.06129	0.100851	0.095027	0.00357385	0.00638416	0.447617	0.915383	-0.915383	0.33869	0.37786	0.424851	158	-0.0846212	-1.08156	0.283667	1.09618	0.126298	0.115216	0.00509689	0.00888795	0.437781	1.29367	-1.29367	0.255373	0.168039	0.169545	158	-0.150595	-2.17975	0.032358	1.19129	0.153033	0.128459	0.00656321	0.0091661	0.384011	4.4977	-4.4977	0.0339405	0.075112	0.0987196	158	-0.118322	-1.79848	0.0756154	1.11319
fc5f3.f8f4	0.0225454	0.306803	0.759916	-1.02312	0.118372	0.121108	0.00485772	0.00747938	0.542529	0.602277	-0.602277	0.437711	0.498734	0.470059	158	-0.0634519	-0.898764	0.371676	1.06829	0.182446	0.170784	0.00743544	0.0106346	0.479658	0.138087	-0.138087	0.71019	0.201228	0.327647	158	-0.0362017	-0.429032	0.669568	1.03772	0.192091	0.185108	0.00728548	0.0145541	0.467876	0.347162	-0.347162	0.555724	0.392893	0.407309	158	-0.110228	-1.55461	0.124352	1.1274
fc5f3.f4af2	-0.0762896	-1.0589	0.293216	1.07591	0.0840083	0.0780811	0.00311918	0.00464787	0.458286	0.574032	-0.574032	0.448661	0.318578	0.473906	158	-0.0958679	-1.46661	0.146061	1.1	0.100843	0.0916757	0.00393952	0.00485295	0.468349	0.332845	-0.332845	0.563989	0.108212	0.281037	158	-0.115577	-1.7233	0.0885914	1.14034	0.115298	0.101108	0.00501044	0.0065339	0.426259	1.81396	-1.81396	0.178034	0.131994	0.23839	158	-0.126659	-1.94864	0.054521	1.12243
fc5f3.af2fz	-0.0489174	-0.620776	0.537055	1.05324	0.0916033	0.086973	0.00368585	0.00648462	0.457715	0.59592	-0.59592	0.440139	0.420936	0.470059	158	-0.0208313	-0.264655	0.792163	1.0265	0.112083	0.109189	0.00541869	0.0094956	0.496291	0.00459037	-0.00459037	0.945983	0.334653	0.393121	158	-0.0559202	-0.804031	0.423859	1.06548	0.133934	0.125703	0.00598507	0.00830562	0.488095	0.0473635	-0.0473635	0.827716	0.302798	0.50739	158	-0.0982996	-1.59729	0.113307	1.11893
fc5f3.f8fc6	-0.062121	-0.927379	0.356407	1.06547	0.0903058	0.0847568	0.003669	0.00472667	0.48366	0.0886273	-0.0886273	0.76593	0.350776	0.599483	158	-0.177136	-2.4696	0.0159603	1.22256	0.104744	0.0856757	0.0042538	0.00644369	0.371319	5.5261	-5.5261	0.0187348	0.0272743	0.0460978	158	-0.054334	-0.736983	0.463649	1.05513	0.122851	0.116432	0.00471548	0.00732263	0.474972	0.209608	-0.209608	0.647075	0.318585	0.444029	158	-0.0601251	-0.820163	0.414939	1.05931
fc5f3.fc6f4	-0.037807	-0.484638	0.629637	1.03898	0.136893	0.131757	0.00531499	0.00916797	0.483015	0.0961089	-0.0961089	0.75655	0.458205	0.596386	158	-0.0161581	-0.190301	0.849776	1.0174	0.18481	0.181649	0.00737215	0.0148865	0.478251	0.158628	-0.158628	0.690423	0.350772	0.321253	158	-0.123349	-1.5661	0.122539	1.13414	0.189033	0.166676	0.00699491	0.0124447	0.389724	4.07282	-4.07282	0.0435784	0.157035	0.114629	158	-0.150816	-2.09998	0.0393028	1.18338
fc5f3.f4fc2	-0.13168	-1.72773	0.0888778	1.16285	0.093562	0.0804595	0.00388525	0.00651282	0.400675	3.28654	-3.28654	0.0698502	0.172208	0.23617	158	-0.0787654	-1.00374	0.319449	1.10348	0.100446	0.091027	0.00465204	0.00814992	0.413816	2.47343	-2.47343	0.115785	0.182593	0.10786	158	-0.0949571	-1.49719	0.137685	1.14341	0.128711	0.112568	0.00705658	0.0081525	0.444768	1.02439	-1.02439	0.311481	0.167602	0.304712	158	-0.0966314	-1.49276	0.13901	1.1006
fc5f3.fc2fz	-0.115029	-1.4571	0.150268	1.11806	0.0889008	0.0795135	0.00315085	0.00561939	0.39482	3.6773	-3.6773	0.0551582	0.225667	0.209869	158	-0.0831965	-1.18207	0.240925	1.10371	0.103868	0.0941081	0.00474105	0.00675946	0.452885	0.736507	-0.736507	0.390782	0.151713	0.221028	158	-0.17974	-2.49937	0.0147962	1.24688	0.132405	0.106189	0.00575488	0.00876922	0.355426	6.98168	-6.98168	0.00823481	0.0450543	0.0421965	158	-0.162894	-2.3013	0.0242559	1.1788
fc5f3.t4f8	-0.0821623	-1.15349	0.252476	1.10032	0.108694	0.0987838	0.00485731	0.00708688	0.459399	0.552394	-0.552394	0.457341	0.298098	0.479106	158	-0.0968155	-1.29414	0.200106	1.10139	0.119992	0.108946	0.00451081	0.00724589	0.432396	1.5225	-1.5225	0.217241	0.134011	0.155369	158	-0.166674	-2.08131	0.0417979	1.21371	0.170248	0.14027	0.0068279	0.012682	0.36645	5.97857	-5.97857	0.0144807	0.0881919	0.0585002	158	-0.223865	-2.87009	0.00566699	1.20799
fc5f3.t4fc6	0.0998291	1.34552	0.182976	-1.10328	0.11957	0.131919	0.00490316	0.00775811	0.594637	2.97428	-2.97428	0.0845976	0.248899	0.253105	158	-0.0778669	-1.03185	0.305937	1.07946	0.172364	0.159676	0.00643656	0.0104771	0.458707	0.57082	-0.57082	0.449933	0.177221	0.243133	158	-0.153821	-2.05538	0.0438377	1.18268	0.212339	0.179541	0.00834592	0.0136008	0.398658	3.45957	-3.45957	0.0628868	0.0904851	0.137593	158	-0.175154	-2.33387	0.0227196	1.18341
fc5f3.fc6c4	-0.0917861	-1.13256	0.26204	1.10411	0.0889256	0.0805405	0.00349914	0.00652457	0.424263	1.90921	-1.90921	0.167051	0.30278	0.318074	158	-0.0477754	-0.578531	0.565188	1.05139	0.0953636	0.0907027	0.00372121	0.00714562	0.472903	0.244833	-0.244833	0.620737	0.265948	0.300549	158	-0.071241	-0.871768	0.38695	1.07458	0.126017	0.11727	0.00469612	0.00886584	0.434763	1.42281	-1.42281	0.232942	0.28913	0.267202	158	-0.131153	-1.98833	0.0499921	1.12763
fc5f3.c4fc2	0.077207	0.981806	0.330065	-1.083	0.110504	0.119676	0.00461791	0.00812025	0.57175	1.71578	-1.71578	0.190237	0.336586	0.333457	158	0.0818299	0.984706	0.328986	-1.08907	0.15024	0.163622	0.00619856	0.0120938	0.547352	0.750607	-0.750607	0.386284	0.185617	0.219347	158	-0.082144	-1.05768	0.294282	1.09903	0.162033	0.147432	0.00694085	0.0119325	0.451302	0.793897	-0.793897	0.372924	0.251651	0.335432	158	-0.170918	-2.58896	0.01135	1.19458
fc5f3.fc2cz	-0.10413	-1.61913	0.108882	1.1371	0.0989587	0.087027	0.00473491	0.00564669	0.461608	0.490162	-0.490162	0.483855	0.190044	0.489974	158	-0.128835	-1.81503	0.0736429	1.15951	0.124099	0.107027	0.00530713	0.00776576	0.411818	2.59748	-2.59748	0.107034	0.0705363	0.103482	158	-0.0132251	-0.139581	0.889573	1.01596	0.144678	0.142405	0.00605392	0.0151117	0.475528	0.200305	-0.200305	0.654475	0.459722	0.445984	158	-0.157562	-2.39701	0.0187226	1.16598
fc5f3.t4t6	-0.0985649	-1.41117	0.162293	1.10651	0.0893884	0.0807838	0.00352993	0.00497186	0.442091	1.11369	-1.11369	0.291282	0.235011	0.397349	158	-0.0867358	-1.11692	0.268316	1.09847	0.105364	0.0959189	0.00424999	0.0073104	0.446569	0.951053	-0.951053	0.329451	0.162673	0.197905	158	-0.0375518	-0.456366	0.649854	1.04048	0.154835	0.148811	0.00613304	0.0116884	0.467713	0.349593	-0.349593	0.554344	0.385641	0.407309	158	-0.125382	-1.69815	0.0940842	1.10022
fc5f3.t4cp6	-0.154241	-2.20846	0.0302852	1.18774	0.0934463	0.0786757	0.00383627	0.0054786	0.41436	2.44126	-2.44126	0.118181	0.101866	0.284314	158	-0.0847848	-1.06657	0.290437	1.1011	0.0988017	0.0897297	0.00413701	0.00743184	0.420756	2.08913	-2.08913	0.14835	0.170468	0.125838	158	-0.0851128	-1.11359	0.269619	1.0971	0.125603	0.114486	0.0051306	0.00856354	0.441223	1.15292	-1.15292	0.282938	0.240067	0.293029	158	-0.179623	-2.70637	0.00826629	1.17533
fc5f3.cp6c4	0.137551	1.798	0.0769482	-1.13653	0.106893	0.121486	0.00413213	0.00698622	0.617303	4.59425	-4.59425	0.0320794	0.163213	0.177463	158	-0.00301754	-0.0356557	0.971686	1.0027	0.152545	0.152135	0.00513337	0.0102994	0.488769	0.0421499	-0.0421499	0.837334	0.381021	0.365953	158	-0.0986436	-1.26773	0.209635	1.10969	0.196264	0.176865	0.00765765	0.0132488	0.422043	2.04169	-2.04169	0.15304	0.208722	0.222559	158	-0.216907	-3.47502	0.000776387	1.21894
fc5f3.c4cp2	-0.0777852	-1.12168	0.265479	1.08062	0.0860992	0.0796757	0.00335427	0.00464151	0.457111	0.608735	-0.608735	0.435264	0.304161	0.469427	158	-0.153431	-2.10608	0.0388534	1.1919	0.0989917	0.0830541	0.00410532	0.00635711	0.378969	4.87127	-4.87127	0.0273075	0.048524	0.0534594	158	0.0232315	0.251847	0.802202	-1.02803	0.129479	0.133108	0.00560582	0.0132734	0.498429	0.00082611	-0.00082611	0.97707	0.432251	0.545538	158	-0.241791	-3.76853	0.000299727	1.24079
fc5f3.cp2cz	-0.0399174	-0.479613	0.63336	1.03506	0.0916446	0.0885405	0.00295655	0.0057573	0.45823	0.580204	-0.580204	0.446232	0.458624	0.473377	158	-0.0881289	-1.16754	0.247232	1.09048	0.126702	0.116189	0.00470636	0.00767683	0.432712	1.51234	-1.51234	0.218782	0.1545	0.155441	158	-0.134384	-1.679	0.0984502	1.15613	0.157421	0.136162	0.00605042	0.0111228	0.398561	3.42936	-3.42936	0.0640468	0.139329	0.138654	158	-0.211351	-3.35433	0.0011586	1.23571
fc5f3.t6cp6	0.0317117	0.436078	0.664114	-1.03447	0.098314	0.101703	0.00429073	0.00647876	0.55723	1.09206	-1.09206	0.296016	0.468992	0.399741	158	-0.0748431	-0.896626	0.373762	1.07764	0.127132	0.117973	0.00463237	0.00910454	0.445318	0.999651	-0.999651	0.317395	0.201961	0.1936	158	-0.00554506	-0.0708325	0.94376	1.00548	0.168512	0.167595	0.00647326	0.0112245	0.503363	0.00379337	-0.00379337	0.950889	0.473124	0.537513	158	-0.0860914	-1.07071	0.288663	1.06393
fc5f3.cp6p4	-0.205141	-3.14398	0.00229871	1.24316	0.0846694	0.0681081	0.00325755	0.0041396	0.353127	7.13523	-7.13523	0.0075584	0.0257457	0.11118	158	-0.0792471	-0.980304	0.330969	1.0911	0.0923306	0.0846216	0.00373606	0.00691968	0.415409	2.37748	-2.37748	0.123096	0.186483	0.111946	158	0.000823993	0.00926743	0.992641	-1.00096	0.122099	0.122216	0.00521922	0.0115006	0.485855	0.0669176	-0.0669176	0.795879	0.484921	0.495049	158	-0.126592	-1.73206	0.0877462	1.11437
fc5f3.p4cp2	-0.0314624	-0.427872	0.670077	1.0298	0.0943802	0.0916486	0.0034731	0.00535654	0.479603	0.138098	-0.138098	0.710179	0.471536	0.57804	158	-0.0903394	-1.16089	0.250131	1.09622	0.125058	0.114081	0.00473624	0.00818374	0.430759	1.59427	-1.59427	0.206718	0.155535	0.151224	158	-0.105821	-1.40036	0.166158	1.11658	0.171471	0.153568	0.0066561	0.0109156	0.422327	2.02414	-2.02414	0.154817	0.183253	0.22348	158	-0.224387	-3.37368	0.00114387	1.20721
fc5f3.cp2pz	-0.100035	-1.23829	0.220559	1.10803	0.099124	0.0894595	0.00370149	0.00687114	0.415353	2.38379	-2.38379	0.1226	0.276774	0.287711	158	-0.17085	-2.18257	0.032964	1.19309	0.135174	0.113297	0.00490419	0.00874144	0.376821	5.09088	-5.09088	0.0240519	0.04321	0.0503605	158	-0.0697878	-0.867261	0.389311	1.08281	0.183025	0.169027	0.007727	0.0141704	0.444469	1.03272	-1.03272	0.30952	0.289669	0.30456	158	-0.242702	-3.75245	0.000320021	1.24574
fc5f3.t6po8	-0.177869	-2.78483	0.00652699	1.22033	0.0861488	0.0705946	0.00357206	0.00429373	0.387548	4.19004	-4.19004	0.0406621	0.0479877	0.188672	158	-0.222867	-3.38514	0.00109274	1.26968	0.0908678	0.0715676	0.00346839	0.00452513	0.337914	8.72877	-8.72877	0.00313228	0.00574395	0.0213149	158	-0.00237103	-0.0268491	0.978683	1.00257	0.122421	0.122108	0.00487581	0.0106047	0.483596	0.0898493	-0.0898493	0.764369	0.481924	0.487079	158	-0.190727	-2.59839	0.0115091	1.17184
fc5f3.po8p4	-0.108129	-1.54767	0.125886	1.12646	0.094562	0.0839459	0.00396439	0.00559775	0.437317	1.30782	-1.30782	0.25279	0.2054	0.366943	158	-0.0380709	-0.522052	0.603282	1.04115	0.121223	0.116432	0.00504654	0.00766447	0.498654	0.000606936	-0.000606936	0.980345	0.278044	0.400521	158	0.0166825	0.221254	0.825578	-1.01752	0.152066	0.15473	0.00633404	0.0102377	0.536203	0.439715	-0.439715	0.50726	0.440239	0.388132	158	-0.134246	-1.77926	0.0798845	1.11535
fc5f3.p4po2	0.0208438	0.266498	0.790741	-1.02104	0.0863719	0.0881892	0.00341006	0.00590526	0.525557	0.217211	-0.217211	0.641173	0.503364	0.55582	158	-0.0864536	-1.09416	0.278216	1.0863	0.106545	0.0980811	0.00379437	0.00674151	0.434831	1.41794	-1.41794	0.233742	0.166824	0.161588	158	-0.031522	-0.396151	0.693393	1.0381	0.146231	0.140865	0.00660893	0.0118252	0.475656	0.198475	-0.198475	0.655955	0.398523	0.445984	158	-0.084107	-1.17769	0.242772	1.07465
fc5f3.po2pz	-0.175449	-2.53722	0.013235	1.18611	0.0905289	0.0763243	0.00323793	0.00456716	0.370462	5.5656	-5.5656	0.0183167	0.063191	0.146879	158	-0.132059	-1.68997	0.0961235	1.13532	0.110587	0.0974054	0.00385853	0.00677851	0.410285	2.6909	-2.6909	0.100923	0.0823575	0.101232	158	-0.0878484	-1.13638	0.260118	1.10111	0.151537	0.137622	0.00619278	0.0105642	0.452915	0.743496	-0.743496	0.388543	0.235063	0.34065	158	-0.179911	-2.44115	0.017301	1.15415
fc5f3.po8o2	-0.175636	-2.55195	0.0127113	1.21589	0.087314	0.0718108	0.00353505	0.00494061	0.372832	5.37306	-5.37306	0.02045	0.0629477	0.151184	158	-0.15473	-1.8705	0.0666533	1.17409	0.090405	0.077	0.00324851	0.00638798	0.362489	6.27455	-6.27455	0.0122485	0.0662739	0.0381028	158	-0.121708	-1.4618	0.149409	1.16229	0.11981	0.103081	0.00517334	0.0102079	0.388389	4.14787	-4.14787	0.0416869	0.173386	0.111923	158	-0.116643	-1.72898	0.0876146	1.1068
fc5f3.o2po2	-0.0116795	-0.165813	0.86875	1.01239	0.0841653	0.0831351	0.0035797	0.0050778	0.508796	0.0256462	-0.0256462	0.872767	0.524458	0.636322	158	-0.0656145	-0.823807	0.413312	1.06679	0.106967	0.10027	0.00395096	0.00710418	0.450315	0.823471	-0.823471	0.364167	0.216025	0.212899	158	-0.0237371	-0.315177	0.75362	1.02786	0.136678	0.132973	0.00619292	0.00999065	0.494044	0.0118397	-0.0118397	0.913353	0.416237	0.527802	158	-0.141859	-1.99217	0.0501445	1.12041
fc5f3.po2oz	0.0114089	0.138251	0.890529	-1.01019	0.0935868	0.0945405	0.00319479	0.00611447	0.504723	0.00743548	-0.00743548	0.931284	0.528187	0.647869	158	-0.0771602	-1.05528	0.294956	1.08551	0.117529	0.10827	0.00479342	0.00734843	0.455078	0.671049	-0.671049	0.412686	0.172633	0.228957	158	-0.0318614	-0.421697	0.674624	1.03834	0.166612	0.160459	0.00765041	0.0124221	0.498654	0.000606934	-0.000606934	0.980345	0.394291	0.546593	158	-0.0973946	-1.30143	0.197617	1.08685
fc5f3.o2oz	-0.129711	-1.78914	0.0779326	1.11019	0.0868347	0.0782162	0.0026424	0.00402771	0.406588	2.89011	-2.89011	0.0891247	0.164287	0.257941	158	-0.14181	-1.89495	0.062504	1.1362	0.0881322	0.0775676	0.00292328	0.0047473	0.417399	2.26487	-2.26487	0.132338	0.0640535	0.117509	158	-0.196819	-3.04194	0.00310996	1.23168	0.108521	0.0881081	0.00420327	0.00523083	0.372916	5.36316	-5.36316	0.0205665	0.0136477	0.0749052	158	-0.0137242	-0.181801	0.856297	1.01009
f3fc1.fc1fz	-0.169653	-2.72085	0.00773279	1.26941	0.226058	0.178081	0.0116395	0.0132456	0.404746	3.05225	-3.05225	0.0806254	0.0500921	0.246841	158	-0.191441	-3.31324	0.00123249	1.36583	0.215099	0.157486	0.0125267	0.0120601	0.399237	3.3988	-3.3988	0.0652437	0.00603764	0.0811848	158	-0.113472	-1.73103	0.0870033	1.16752	0.288661	0.247243	0.0149915	0.0186479	0.453058	0.739937	-0.739937	0.389681	0.130559	0.34065	158	-0.245991	-4.22037	5.06214e-05	1.50854
f3fc1.t3f7	-0.0427984	-0.649976	0.517422	1.04397	0.125926	0.120622	0.00511986	0.00635432	0.482697	0.0999663	-0.0999663	0.75187	0.414493	0.594013	158	-0.125858	-1.63873	0.106253	1.13013	0.114174	0.101027	0.00407079	0.00691285	0.418354	2.22175	-2.22175	0.136079	0.087806	0.119726	158	-0.0736105	-0.967442	0.336931	1.0864	0.136711	0.125838	0.00581943	0.00961484	0.452792	0.747034	-0.747034	0.387417	0.269798	0.340444	158	-0.143083	-2.14963	0.0344962	1.13672
f3fc1.t3fc5	-0.0696884	-1.00388	0.318579	1.0783	0.0885372	0.0821081	0.00374901	0.00519222	0.464985	0.407718	-0.407718	0.52313	0.332045	0.506422	158	-0.105766	-1.39545	0.167652	1.11909	0.101777	0.0909459	0.00402426	0.00663686	0.429408	1.65714	-1.65714	0.19799	0.119723	0.146771	158	-0.126955	-1.57652	0.120303	1.1604	0.139091	0.119865	0.00578445	0.0107361	0.385583	4.37661	-4.37661	0.0364353	0.15587	0.104173	158	-0.135519	-2.1459	0.0344516	1.14102
f3fc1.fc5c3	0.196018	2.29449	0.0257507	-1.24584	0.239694	0.298622	0.0109589	0.0232267	0.621422	4.97065	-4.97065	0.025781	0.0899704	0.169515	158	0.204176	2.73822	0.00796749	-1.20179	0.319074	0.383459	0.0122027	0.0200992	0.637869	6.39697	-6.39697	0.0114315	0.0178842	0.0371538	158	0.130043	1.93759	0.0561242	-1.12674	0.419554	0.47273	0.0166467	0.0218193	0.587564	2.58389	-2.58389	0.107956	0.103245	0.1836	158	0.018438	0.249194	0.80396	-1.0187
f3fc1.c3fc1	-0.216893	-3.38338	0.00107218	1.43021	0.143562	0.100378	0.00804435	0.0099093	0.34044	8.52322	-8.52322	0.00350644	0.0173636	0.0877728	158	-0.171114	-2.43649	0.0172589	1.2894	0.14957	0.116	0.00781674	0.0113462	0.382439	4.62042	-4.62042	0.0315935	0.0291931	0.0569751	158	-0.142732	-1.88835	0.0634775	1.18592	0.161959	0.136568	0.0069533	0.0115087	0.392104	3.90056	-3.90056	0.0482699	0.110747	0.123539	158	-0.164486	-2.03938	0.0459895	1.26125
f3fc1.fc1cz	0.0165283	0.188627	0.851111	-1.02187	0.127298	0.130081	0.00623919	0.0133732	0.488889	0.0413119	-0.0413119	0.838937	0.520811	0.625072	158	0.039119	0.473154	0.637915	-1.05002	0.149727	0.157216	0.00730212	0.0140426	0.518652	0.116151	-0.116151	0.733247	0.28935	0.334914	158	0.056407	0.707845	0.481782	-1.07211	0.250479	0.268541	0.0124026	0.0222986	0.542301	0.602201	-0.602201	0.43774	0.325688	0.358826	158	-0.00343809	-0.0432858	0.965616	1.00371
f3fc1.t3cp5	0.0883055	0.953402	0.345057	-1.10383	0.156017	0.172216	0.0065257	0.0156884	0.532244	0.349584	-0.349584	0.554349	0.345738	0.521051	158	-0.0136861	-0.162636	0.871396	1.01514	0.188322	0.185514	0.00776885	0.0154245	0.479624	0.139609	-0.139609	0.70867	0.356332	0.327119	158	0.00364304	0.0488599	0.961176	-1.00396	0.280942	0.282054	0.012159	0.0192364	0.517133	0.09866	-0.09866	0.753444	0.476677	0.484431	158	-0.176827	-2.60795	0.0108945	1.19602
f3fc1.cp5c3	-0.0326416	-0.442922	0.659214	1.03477	0.0938843	0.0907297	0.00386298	0.00598354	0.485496	0.0701456	-0.0701456	0.791125	0.466907	0.608515	158	-0.131967	-1.73218	0.0880735	1.15581	0.119736	0.103595	0.00477629	0.00800108	0.410308	2.67744	-2.67744	0.101779	0.0784835	0.101322	158	-0.109213	-1.43666	0.155661	1.13292	0.147372	0.130081	0.00621153	0.0103087	0.422706	2.0009	-2.0009	0.157206	0.177486	0.225553	158	-0.165979	-2.36745	0.0205368	1.18041
f3fc1.c3cp1	-0.0146655	-0.176053	0.860884	1.01815	0.143752	0.141189	0.00664822	0.0129506	0.476906	0.178859	-0.178859	0.672356	0.522549	0.566899	158	-0.0547677	-0.711464	0.479404	1.06531	0.180066	0.169027	0.00791917	0.0133429	0.456298	0.641057	-0.641057	0.423328	0.238504	0.233377	158	-0.00731384	-0.0926062	0.92652	1.00736	0.280099	0.278054	0.0108962	0.0192088	0.50604	0.0122897	-0.0122897	0.911728	0.467933	0.527467	158	-0.194768	-2.76114	0.00730182	1.22217
f3fc1.cp1cz	-0.183927	-2.66953	0.00928626	1.20896	0.0943967	0.0780811	0.00354432	0.00497914	0.378482	4.9349	-4.9349	0.0263196	0.0537619	0.170305	158	-0.00528546	-0.0693484	0.944926	1.00613	0.111273	0.110595	0.00507045	0.00836135	0.498202	0.00107906	-0.00107906	0.973795	0.374147	0.399156	158	-0.0563128	-0.853916	0.395511	1.06965	0.14738	0.137784	0.00703147	0.00876659	0.49798	0.00136562	-0.00136562	0.970522	0.292345	0.544967	158	-0.193564	-3.17032	0.00202169	1.22383
f3fc1.t3t5	-0.09422	-1.1065	0.273387	1.11359	0.128876	0.11573	0.00521537	0.0106751	0.391685	3.91696	-3.91696	0.0478012	0.309376	0.193211	158	-0.0815639	-0.938336	0.352332	1.09238	0.116471	0.106622	0.00447152	0.00949667	0.425589	1.85271	-1.85271	0.173468	0.194257	0.136739	158	-0.128837	-1.88689	0.0628583	1.1734	0.158694	0.135243	0.0073758	0.0100031	0.410009	2.71103	-2.71103	0.0996568	0.110153	0.174242	158	-0.256764	-4.08795	9.45425e-05	1.29223
f3fc1.t5cp5	-0.194318	-2.77203	0.00706515	1.27101	0.0899669	0.0707838	0.00391303	0.00570774	0.362531	6.28462	-6.28462	0.0121791	0.0481076	0.1304	158	-0.086193	-1.34975	0.180378	1.09163	0.10043	0.092	0.00405696	0.00474832	0.48009	0.132058	-0.132058	0.716307	0.124735	0.329422	158	0.0333294	0.384374	0.70223	-1.03923	0.133388	0.138622	0.00584714	0.0122953	0.513374	0.0596912	-0.0596912	0.806985	0.399908	0.499074	158	-0.128505	-1.76068	0.0827292	1.1282
f3fc1.cp5p3	-0.0868505	-1.00071	0.321511	1.11306	0.132785	0.119297	0.00575154	0.0121894	0.417602	2.27084	-2.27084	0.131828	0.333305	0.293515	158	-0.00759284	-0.0950929	0.924558	1.00829	0.154322	0.153054	0.00647894	0.0116577	0.497868	0.00152162	-0.00152162	0.968884	0.370232	0.397892	158	-0.00502685	-0.0712063	0.943424	1.00509	0.244752	0.243514	0.00999363	0.0142363	0.509185	0.0283397	-0.0283397	0.866313	0.473124	0.516854	158	-0.224449	-3.0281	0.00352773	1.25096
f3fc1.p3cp1	-0.0569239	-0.845755	0.400135	1.05811	0.0947438	0.0895405	0.00375113	0.00487634	0.494367	0.0105387	-0.0105387	0.918234	0.368373	0.645907	158	-0.0632109	-0.908866	0.366264	1.07178	0.121603	0.113459	0.00523564	0.00727171	0.476394	0.185895	-0.185895	0.666355	0.199207	0.312893	158	-0.0625286	-0.768785	0.445134	1.07117	0.138876	0.129649	0.00566185	0.0105832	0.43531	1.3984	-1.3984	0.236992	0.312067	0.268186	158	-0.178425	-2.68295	0.00882334	1.20672
f3fc1.cp1pz	-0.285004	-5.13339	1.10872e-06	1.37707	0.0933058	0.0677568	0.00365538	0.00337772	0.304875	12.7189	-12.7189	0.000361982	0.000120791	0.0344321	158	-0.136145	-2.015	0.0472453	1.14487	0.0971901	0.0848919	0.0036667	0.00487914	0.42058	2.10702	-2.10702	0.146625	0.0544235	0.125457	158	-0.113111	-1.64314	0.104392	1.14526	0.159934	0.139649	0.00726817	0.00997912	0.440188	1.20185	-1.20185	0.272952	0.143084	0.288471	158	-0.206586	-3.17284	0.00210141	1.21022
f3fc1.t5po7	-0.144415	-1.7632	0.0832441	1.17262	0.105314	0.0898108	0.00405416	0.00780225	0.387329	4.24034	-4.24034	0.0394743	0.165991	0.18649	158	-0.121402	-1.51436	0.13528	1.14002	0.105868	0.0928649	0.00410345	0.00754239	0.392809	3.83616	-3.83616	0.0501583	0.102512	0.0702403	158	-0.104594	-1.46182	0.148142	1.12498	0.157132	0.139676	0.00669259	0.00989001	0.434938	1.42275	-1.42275	0.232951	0.172944	0.267202	158	-0.209496	-2.80248	0.00669226	1.21384
f3fc1.po7p3	-0.185506	-2.61649	0.01083	1.22096	0.0926942	0.0759189	0.00357965	0.00531901	0.379225	4.84413	-4.84413	0.0277404	0.0564295	0.172876	158	-0.163172	-2.29182	0.0248611	1.18209	0.110413	0.0934054	0.00414236	0.0061574	0.373007	5.39187	-5.39187	0.0202308	0.0362238	0.0476646	158	0.035735	0.39306	0.695936	-1.04297	0.153537	0.160135	0.00668524	0.0153974	0.500673	0.000151735	-0.000151735	0.990172	0.398686	0.548199	158	-0.12108	-1.52994	0.131279	1.12437
f3fc1.p3po1	-0.156461	-2.20664	0.0305154	1.17769	0.0905868	0.0769189	0.00348135	0.00512302	0.403556	3.09586	-3.09586	0.0784915	0.101866	0.24514	158	-0.0792756	-1.09946	0.275267	1.08926	0.097562	0.0895676	0.00404629	0.00604134	0.45178	0.772208	-0.772208	0.379535	0.166144	0.217656	158	-0.124608	-1.83584	0.0701009	1.15626	0.147595	0.127649	0.00650201	0.00870472	0.445293	0.999685	-0.999685	0.317387	0.118149	0.307467	158	-0.182203	-2.52903	0.0137105	1.18506
f3fc1.po1pz	-0.0647571	-0.836977	0.405776	1.07074	0.09	0.0840541	0.00359735	0.00612592	0.453441	0.722458	-0.722458	0.395339	0.370362	0.448423	158	-0.0999298	-1.41694	0.160687	1.10185	0.110066	0.0998919	0.00410395	0.00589202	0.439315	1.22463	-1.22463	0.268453	0.115845	0.174253	158	-0.111734	-1.59822	0.114182	1.14477	0.140992	0.123162	0.00643866	0.00911031	0.427287	1.76442	-1.76442	0.184074	0.151192	0.242923	158	-0.225283	-3.45237	0.00087356	1.25393
f3fc1.po7o1	0.0283745	0.314799	0.754203	-1.03162	0.0839669	0.0866216	0.00340723	0.00771395	0.494369	0.0105384	-0.0105384	0.918236	0.497982	0.645907	158	-0.146683	-2.11937	0.0373174	1.17062	0.0961488	0.0821351	0.00384356	0.00538031	0.404515	3.01713	-3.01713	0.0823891	0.0471015	0.0906105	158	-0.125182	-1.83607	0.0701038	1.14747	0.130843	0.114027	0.00544899	0.00736138	0.440252	1.19293	-1.19293	0.27474	0.118149	0.289861	158	-0.223838	-2.96037	0.00433104	1.22251
f3fc1.o1po1	-0.0497088	-0.629519	0.531364	1.04874	0.0916942	0.0874324	0.00333542	0.00589122	0.464494	0.42092	-0.42092	0.516479	0.418114	0.503729	158	-0.0496619	-0.731043	0.466864	1.05414	0.111653	0.105919	0.00472848	0.00625801	0.487197	0.0547784	-0.0547784	0.814948	0.233859	0.359415	158	0.0355402	0.442443	0.659777	-1.04206	0.17014	0.177297	0.0077839	0.0141797	0.52837	0.269789	-0.269789	0.603473	0.388659	0.428502	158	-0.166515	-2.46907	0.0156779	1.17244
f3fc1.po1oz	-0.0571818	-0.760895	0.449424	1.06035	0.0863471	0.0814324	0.00340678	0.00548757	0.470535	0.289364	-0.289364	0.590628	0.385617	0.537392	158	-0.113364	-1.51241	0.135211	1.14217	0.115298	0.100946	0.00498976	0.00807137	0.409337	2.72507	-2.72507	0.0987837	0.102512	0.0996199	158	0.0746542	0.900377	0.371744	-1.09708	0.167669	0.183946	0.00827993	0.0160698	0.563229	1.3407	-1.3407	0.246911	0.282643	0.274942	158	-0.0974479	-1.35838	0.178601	1.0868
f3fc1.o1oz	-0.122152	-1.75842	0.0826959	1.14611	0.0854628	0.0745676	0.0036001	0.00504284	0.402747	3.14674	-3.14674	0.076079	0.16593	0.243935	158	-0.0423436	-0.546447	0.586694	1.04079	0.087314	0.0838919	0.00316976	0.00540114	0.498649	0.000607015	-0.000607015	0.980344	0.273153	0.400521	158	-0.0342225	-0.412818	0.681298	1.03679	0.110124	0.106216	0.00435102	0.00840681	0.46121	0.501707	-0.501707	0.478751	0.396103	0.379068	158	-0.217418	-3.26038	0.00163457	1.2127
f3fc1.fp2fpz	-0.299174	-5.85377	3.11268e-08	1.54871	0.119711	0.0772973	0.00583227	0.00429904	0.275978	16.7258	-16.7258	4.31895e-05	9.32564e-06	0.00880337	158	-0.323034	-5.82656	5.10504e-08	1.63568	0.15676	0.0958378	0.00757652	0.00720584	0.243443	22.0835	-22.0835	2.61041e-06	3.53319e-06	0.000298775	158	-0.399167	-8.198	1.13296e-13	2.16285	0.210322	0.0972432	0.0112133	0.00803263	0.177828	34.8851	-34.8851	3.49739e-09	1.07573e-11	7.0304e-07	158	-0.328128	-5.50406	3.05536e-07	1.4864
f3fc1.fp2af2	-0.0451365	-0.568481	0.571816	1.0562	0.113983	0.107919	0.00521671	0.00930549	0.462438	0.470221	-0.470221	0.492886	0.43416	0.492133	158	-0.143467	-2.19761	0.030641	1.1882	0.145314	0.122297	0.00656382	0.00816155	0.420911	2.09489	-2.09489	0.147793	0.0416304	0.125597	158	-0.0952859	-1.49757	0.137612	1.12532	0.203653	0.180973	0.00987187	0.0114848	0.456868	0.624715	-0.624715	0.429301	0.167602	0.354857	158	-0.181768	-2.59816	0.0113146	1.18657
f3fc1.af2fpz	0.0492102	0.591172	0.556773	-1.05541	0.15562	0.164243	0.00665787	0.0129789	0.529689	0.295983	-0.295983	0.586412	0.428267	0.534634	158	-0.13799	-2.01141	0.0477458	1.16993	0.215678	0.184351	0.00917194	0.0125871	0.414913	2.43436	-2.43436	0.118703	0.0544235	0.109296	158	-0.228349	-3.75854	0.00028874	1.29846	0.294223	0.226595	0.0120802	0.0133353	0.340807	8.49859	-8.49859	0.00355422	0.0018058	0.0220265	158	-0.260216	-3.53189	0.00076731	1.28634
f3fc1.f8fp2	-0.11527	-1.62017	0.10953	1.12973	0.100058	0.0885676	0.00399816	0.00585761	0.446497	0.951143	-0.951143	0.329429	0.190788	0.418391	158	-0.187664	-2.88429	0.00495753	1.24798	0.10962	0.0878378	0.00470809	0.00590471	0.376916	5.02671	-5.02671	0.0249592	0.0136713	0.0513988	158	-0.0986522	-1.43105	0.156421	1.11877	0.126058	0.112676	0.00550626	0.00755829	0.446718	0.947014	-0.947014	0.33048	0.177771	0.313965	158	-0.178281	-2.61327	0.0107653	1.16872
f3fc1.f8f4	-0.02597	-0.346203	0.730283	1.02585	0.102917	0.100324	0.00396734	0.00635287	0.500786	0.000206541	-0.000206541	0.988534	0.490295	0.661566	158	-0.11043	-1.60378	0.112817	1.13644	0.136926	0.120486	0.00603501	0.00828532	0.412438	2.56438	-2.56438	0.109295	0.0913861	0.104845	158	-0.073559	-0.9985	0.321553	1.08998	0.181438	0.166459	0.0081165	0.0126156	0.452098	0.768491	-0.768491	0.380684	0.262786	0.337289	158	-0.192434	-2.91308	0.00459931	1.18218
f3fc1.f4af2	0.0345167	0.406609	0.685878	-1.04123	0.137727	0.143405	0.00619503	0.0125152	0.52213	0.163587	-0.163587	0.685875	0.477884	0.571289	158	-0.0623299	-0.838012	0.404988	1.06994	0.186314	0.174135	0.00777041	0.0122814	0.457791	0.595868	-0.595868	0.440159	0.21342	0.23947	158	-0.166782	-2.24664	0.0280072	1.20435	0.248421	0.20627	0.00989278	0.0159418	0.375588	5.20229	-5.20229	0.0225571	0.0686658	0.0771689	158	-0.239562	-3.43637	0.000980976	1.31257
f3fc1.af2fz	0.0100208	0.128258	0.898359	-1.01307	0.132405	0.134135	0.0067576	0.0116752	0.517961	0.107901	-0.107901	0.742547	0.529779	0.589911	158	-0.0575696	-0.76467	0.447196	1.06867	0.170438	0.159486	0.00753511	0.0121794	0.46767	0.349593	-0.349593	0.554344	0.227164	0.279104	158	-0.0291444	-0.3863	0.70052	1.03848	0.233405	0.224757	0.0117646	0.0190469	0.492046	0.0212461	-0.0212461	0.88411	0.399697	0.522209	158	-0.153122	-2.16241	0.0338838	1.19683
f3fc1.f8fc6	0.00118241	0.0160888	0.98721	-1.00127	0.124248	0.124405	0.00533223	0.00820765	0.530948	0.318776	-0.318776	0.572344	0.554915	0.528229	158	-0.0617206	-0.88954	0.376477	1.06774	0.161893	0.151622	0.00676811	0.00935473	0.484059	0.0849878	-0.0849878	0.770649	0.202376	0.345291	158	-0.0390327	-0.503731	0.616211	1.03907	0.247917	0.238595	0.0093695	0.0159605	0.48567	0.0690531	-0.0690531	0.79272	0.374834	0.493857	158	-0.288798	-4.57796	1.55332e-05	1.3281
f3fc1.fc6f4	-0.0789387	-1.1057	0.272504	1.09665	0.0899256	0.082	0.00404161	0.00591989	0.457574	0.599105	-0.599105	0.43892	0.309197	0.470059	158	-0.14073	-2.07236	0.0414744	1.1836	0.106364	0.0898649	0.00474812	0.00639047	0.388514	4.13146	-4.13146	0.0420931	0.0508792	0.0653569	158	-0.0802854	-1.05949	0.293299	1.0986	0.132901	0.120973	0.00585809	0.00961398	0.458137	0.58642	-0.58642	0.443807	0.251651	0.363296	158	-0.217633	-3.61604	0.000466297	1.22627
f3fc1.f4fc2	0.219361	2.60157	0.0119726	-1.33237	0.151711	0.202135	0.00837403	0.01748	0.669057	9.59724	-9.59724	0.0019487	0.0604867	0.0662008	158	0.14196	1.69999	0.0947485	-1.16924	0.209331	0.244757	0.00934055	0.0186285	0.601659	3.46717	-3.46717	0.0625984	0.0817029	0.0792517	158	0.124183	1.54131	0.12864	-1.16497	0.298719	0.348	0.0151622	0.0281499	0.591946	2.8477	-2.8477	0.0915049	0.160521	0.165363	158	-0.058625	-0.771908	0.442969	1.06581
f3fc1.fc2fz	0.134977	1.58547	0.118701	-1.18037	0.138207	0.163135	0.00685435	0.0141504	0.583053	2.31431	-2.31431	0.128188	0.200137	0.292642	158	0.0990249	1.38331	0.170844	-1.11936	0.166529	0.186405	0.00805376	0.0118995	0.604171	3.63744	-3.63744	0.0564936	0.121258	0.0747858	158	0.03155	0.406434	0.685808	-1.03971	0.22657	0.235568	0.0111832	0.0191048	0.526221	0.230777	-0.230777	0.630948	0.397394	0.439579	158	-0.0598122	-0.868251	0.387906	1.06466
f3fc1.t4f8	-0.000954623	-0.0116266	0.990764	1.00107	0.0925041	0.0924054	0.00396203	0.0075105	0.490183	0.0319066	-0.0319066	0.858233	0.55613	0.630448	158	-0.121331	-1.96542	0.0521355	1.13431	0.0944545	0.0832703	0.00383632	0.00420293	0.445446	0.987522	-0.987522	0.320349	0.0575791	0.195012	158	-0.138429	-2.28231	0.0245041	1.17649	0.13714	0.116568	0.00619192	0.00655086	0.441772	1.13098	-1.13098	0.287567	0.0624215	0.293959	158	-0.194331	-3.17556	0.00199217	1.19473
f3fc1.t4fc6	-0.16705	-2.65791	0.00923854	1.17726	0.0852397	0.0724054	0.00315807	0.00365281	0.411791	2.57156	-2.57156	0.108801	0.0537619	0.279429	158	-0.144589	-2.02436	0.0466686	1.15946	0.10714	0.0924054	0.00406162	0.00604034	0.399414	3.36152	-3.36152	0.0667364	0.054285	0.081425	158	-0.0618686	-0.89002	0.376231	1.07311	0.136372	0.127081	0.00610419	0.00846813	0.473838	0.228825	-0.228825	0.632396	0.285124	0.439819	158	-0.15151	-2.31052	0.0232645	1.14536
f3fc1.fc6c4	0.0929715	1.10341	0.274645	-1.09296	0.128512	0.140459	0.00483032	0.00969022	0.553387	0.954998	-0.954998	0.32845	0.309898	0.418391	158	0.0275181	0.376332	0.707813	-1.02937	0.173893	0.179	0.00744016	0.0113505	0.549068	0.804908	-0.804908	0.36963	0.310466	0.214926	158	0.0104053	0.12485	0.901087	-1.01074	0.276463	0.279432	0.0108556	0.0211639	0.512648	0.0538164	-0.0538164	0.816551	0.461977	0.502881	158	-0.181144	-2.56203	0.0124963	1.17872
f3fc1.c4fc2	-0.190517	-3.0932	0.0025803	1.27243	0.101347	0.0796486	0.00467852	0.00522687	0.369369	5.67199	-5.67199	0.0172379	0.0281114	0.145337	158	-0.209364	-3.63244	0.000420931	1.34941	0.114992	0.0852162	0.00589629	0.00569444	0.371968	5.47781	-5.47781	0.0192594	0.00320367	0.0464645	158	-0.151666	-2.49222	0.0142937	1.251	0.164388	0.131405	0.00903254	0.00967276	0.41336	2.5184	-2.5184	0.112525	0.0440378	0.188392	158	-0.25064	-4.46247	1.84294e-05	1.40568
f3fc1.fc2cz	-0.106086	-1.45159	0.15114	1.12873	0.123306	0.109243	0.00527732	0.00812408	0.43219	1.54278	-1.54278	0.214205	0.226126	0.342689	158	-0.115999	-1.62008	0.109604	1.15555	0.153157	0.132541	0.00711335	0.0105518	0.434568	1.43262	-1.43262	0.231337	0.089433	0.160312	158	-0.0176741	-0.225467	0.822361	1.01962	0.262207	0.257162	0.0111541	0.0193947	0.495748	0.00608594	-0.00608594	0.937818	0.439335	0.53472	158	-0.247417	-3.95764	0.000149442	1.3223
f3fc1.t4t6	-0.0706721	-1.00916	0.316117	1.07365	0.0924793	0.0861351	0.00363816	0.00512694	0.473116	0.240781	-0.240781	0.623643	0.331151	0.548597	158	-0.110268	-1.47179	0.145831	1.13237	0.10124	0.0894054	0.00423281	0.0068364	0.411871	2.59099	-2.59099	0.107473	0.108152	0.103698	158	-0.0795497	-1.12034	0.266218	1.098	0.134876	0.122838	0.00610172	0.00884455	0.465738	0.392088	-0.392088	0.531204	0.238851	0.397459	158	-0.121501	-1.6721	0.0989935	1.11769
f3fc1.t4cp6	0.00803234	0.103085	0.918227	-1.00754	0.111537	0.112378	0.00410332	0.00705346	0.504843	0.00779376	-0.00779376	0.929652	0.536523	0.647364	158	-0.0171067	-0.223296	0.824015	1.01926	0.143331	0.140622	0.00624487	0.0104009	0.496188	0.00487246	-0.00487246	0.94435	0.343037	0.39263	158	-0.00963629	-0.127502	0.898933	1.01091	0.218793	0.216432	0.00971247	0.0157654	0.511873	0.0473569	-0.0473569	0.827728	0.461977	0.50739	158	-0.213055	-3.54286	0.000596824	1.23177
f3fc1.cp6c4	-0.0507235	-0.703908	0.483773	1.05243	0.0842231	0.080027	0.00332818	0.00494557	0.471864	0.261387	-0.261387	0.609169	0.401772	0.542924	158	-0.165067	-2.53898	0.0128982	1.18573	0.111331	0.0938919	0.00430842	0.00534905	0.39106	3.96605	-3.96605	0.0464267	0.0235738	0.0686525	158	-0.092403	-1.24089	0.218978	1.11751	0.141289	0.126432	0.0063711	0.0101368	0.435874	1.37905	-1.37905	0.240262	0.21471	0.270098	158	-0.198875	-2.93976	0.00431472	1.20961
f3fc1.c4cp2	0.0144189	0.20178	0.840651	-1.01499	0.0986033	0.100081	0.00414085	0.0060407	0.537371	0.464621	-0.464621	0.495472	0.517699	0.493335	158	-0.0454053	-0.623077	0.535256	1.06307	0.119926	0.112811	0.00628306	0.00953481	0.470773	0.28494	-0.28494	0.593481	0.255899	0.291892	158	0.0380293	0.501043	0.61803	-1.04846	0.201479	0.211243	0.0101525	0.0166336	0.545618	0.698161	-0.698161	0.403402	0.375302	0.345021	158	-0.15095	-2.26376	0.026216	1.16476
f3fc1.cp2cz	-0.13328	-2.10992	0.0375167	1.15637	0.0886033	0.0766216	0.00371466	0.00429529	0.420814	2.06576	-2.06576	0.15064	0.113915	0.306103	158	-0.197339	-3.34706	0.0011212	1.25478	0.104893	0.0835946	0.00446793	0.00453075	0.381135	4.70051	-4.70051	0.0301537	0.00582825	0.0557714	158	-0.165763	-2.39348	0.019171	1.23429	0.154587	0.125243	0.00709214	0.0100002	0.393858	3.77989	-3.77989	0.0518722	0.053896	0.126338	158	-0.169446	-2.89062	0.00461671	1.21569
f3fc1.t6cp6	-0.151548	-2.09605	0.0397094	1.1825	0.0870579	0.0736216	0.00351438	0.00536104	0.373393	5.31606	-5.31606	0.0211298	0.116906	0.153037	158	-0.189655	-2.90504	0.00467746	1.23451	0.105901	0.0857838	0.00429665	0.00543072	0.375	5.19373	-5.19373	0.0226685	0.0132584	0.0492393	158	0.0235253	0.29765	0.766984	-1.02718	0.131901	0.135486	0.00593538	0.0104829	0.51539	0.079114	-0.079114	0.778502	0.419624	0.489127	158	-0.101178	-1.37157	0.174706	1.09667
f3fc1.cp6p4	-0.0540532	-0.677684	0.50058	1.05653	0.0939174	0.0888919	0.0036005	0.00648292	0.458569	0.567809	-0.567809	0.451131	0.407817	0.475393	158	0.0163638	0.207075	0.836642	-1.01931	0.117727	0.12	0.00540999	0.00954938	0.516955	0.0961061	-0.0961061	0.756553	0.346885	0.34074	158	0.00375624	0.0510662	0.95942	-1.00471	0.192876	0.193784	0.00967288	0.0149138	0.525173	0.213368	-0.213368	0.64414	0.476485	0.443786	158	-0.145677	-1.88199	0.0645386	1.12942
f3fc1.p4cp2	-0.100165	-1.43028	0.156778	1.11814	0.0923223	0.0825676	0.00393382	0.00557134	0.429761	1.64131	-1.64131	0.200146	0.230624	0.336032	158	-0.135167	-1.97217	0.0521338	1.1623	0.108942	0.0937297	0.00455061	0.00622822	0.413375	2.51203	-2.51203	0.11298	0.0575791	0.106374	158	-0.0962096	-1.25022	0.215829	1.12251	0.142983	0.127378	0.00634563	0.0107484	0.435524	1.39353	-1.39353	0.23781	0.213061	0.268598	158	-0.13501	-1.90721	0.0604288	1.13395
f3fc1.cp2pz	-0.137646	-1.86707	0.0662344	1.15094	0.0874711	0.076	0.00329042	0.00518849	0.399684	3.33164	-3.33164	0.067959	0.153532	0.232054	158	-0.12247	-1.67214	0.0990536	1.14094	0.100711	0.0882703	0.00403073	0.00625337	0.425321	1.85293	-1.85293	0.173443	0.0838591	0.136739	158	-0.0459596	-0.606329	0.546401	1.05568	0.138636	0.131324	0.00629133	0.0102884	0.469186	0.316441	-0.316441	0.573755	0.349039	0.413869	158	-0.216178	-3.60008	0.000491091	1.24411
f3fc1.t6po8	-0.0724976	-1.07878	0.283826	1.07915	0.0876446	0.0812162	0.00363564	0.00472139	0.471106	0.276294	-0.276294	0.599141	0.313203	0.540735	158	-0.0605763	-0.804932	0.423751	1.06406	0.100826	0.0947568	0.00396853	0.00641184	0.454995	0.674414	-0.674414	0.411517	0.21936	0.228756	158	-0.0633523	-0.876791	0.383552	1.08135	0.138909	0.128459	0.00662383	0.0099078	0.458137	0.586426	-0.586426	0.443804	0.287699	0.363296	158	-0.0923565	-1.1616	0.250003	1.09206
f3fc1.po8p4	-0.122098	-1.61345	0.111516	1.14863	0.089562	0.077973	0.0037225	0.00614288	0.413166	2.51868	-2.51868	0.112505	0.191982	0.281512	158	-0.145377	-2.46838	0.0150836	1.1814	0.106901	0.0904865	0.00472713	0.00467705	0.431926	1.53278	-1.53278	0.215696	0.0263466	0.154654	158	0.0295211	0.377789	0.706877	-1.03551	0.138331	0.143243	0.00650918	0.0112573	0.520988	0.147388	-0.147388	0.701044	0.401678	0.464104	158	-0.208686	-2.95233	0.0042666	1.18755
f3fc1.p4po2	-0.20064	-2.85625	0.00558954	1.23907	0.0861322	0.0695135	0.00327533	0.0048089	0.366096	5.94952	-5.94952	0.0147213	0.0440694	0.138189	158	-0.0906948	-1.34083	0.183717	1.08814	0.0992562	0.0912162	0.00362138	0.00477923	0.470416	0.291577	-0.291577	0.589212	0.126774	0.290448	158	-0.109748	-1.54399	0.126924	1.13657	0.129661	0.114081	0.00570041	0.00832643	0.433895	1.46226	-1.46226	0.22657	0.159715	0.265007	158	-0.280102	-4.27603	5.20019e-05	1.28552
f3fc1.po2pz	-0.119913	-1.88226	0.0629399	1.13945	0.0870909	0.0764324	0.00367317	0.00430963	0.442767	1.08787	-1.08787	0.296943	0.151778	0.399741	158	-0.1818	-2.63814	0.0101089	1.21295	0.110149	0.0908108	0.00425201	0.00597088	0.359667	6.5547	-6.5547	0.0104608	0.0202792	0.0365091	158	-0.0571528	-0.724177	0.47173	1.07061	0.146182	0.136541	0.00656056	0.0115848	0.458493	0.573941	-0.573941	0.448697	0.3215	0.36503	158	-0.191735	-2.64247	0.0101953	1.18589
f3fc1.po8o2	-0.0961364	-1.29903	0.198344	1.10409	0.0856116	0.0775405	0.0033324	0.00524384	0.434939	1.40822	-1.40822	0.235351	0.258924	0.354974	158	-0.0932195	-1.25587	0.213507	1.0966	0.0904545	0.0824865	0.00339054	0.00536276	0.456468	0.631321	-0.631321	0.426871	0.139489	0.234751	158	-0.142015	-1.99107	0.0502807	1.19131	0.114752	0.0963243	0.00517642	0.00767225	0.396091	3.60646	-3.60646	0.0575555	0.0971342	0.132546	158	-0.200263	-2.77996	0.00699951	1.18298
f3fc1.o2po2	-0.093251	-1.17851	0.243217	1.10825	0.0888099	0.0801351	0.00359992	0.00642047	0.432906	1.50235	-1.50235	0.22031	0.292057	0.34543	158	-0.0734887	-0.892166	0.376055	1.08464	0.100901	0.093027	0.00408225	0.00782461	0.432809	1.50736	-1.50736	0.219542	0.202376	0.155732	158	0.0662325	0.765037	0.447624	-1.0823	0.149182	0.161459	0.00689159	0.0144934	0.53565	0.426215	-0.426215	0.513852	0.312801	0.390647	158	-0.113019	-1.63566	0.105984	1.10975
f3fc1.po2oz	-0.0900372	-1.21199	0.22976	1.10749	0.088719	0.0801081	0.00379397	0.00600698	0.447623	0.911467	-0.911467	0.339726	0.281752	0.424851	158	-0.114398	-1.94853	0.0538057	1.13121	0.108504	0.0959189	0.00463143	0.00450181	0.457826	0.589628	-0.589628	0.442563	0.0586286	0.240628	158	0.0048064	0.0606015	0.951876	-1.00568	0.164364	0.165297	0.00755644	0.0134262	0.506386	0.0136939	-0.0136939	0.906844	0.474544	0.527387	158	-0.159869	-2.40049	0.018626	1.16359
f3fc1.o2oz	-0.138665	-2.1763	0.0320927	1.16194	0.0820579	0.0706216	0.0033977	0.00400869	0.421456	2.04791	-2.04791	0.152415	0.105082	0.307594	158	-0.212126	-3.28059	0.00149644	1.21662	0.0878595	0.0722162	0.00297698	0.00372499	0.356724	6.79926	-6.79926	0.00911958	0.00657575	0.0335265	158	-0.200686	-3.10812	0.00254463	1.24772	0.111992	0.0897568	0.00448816	0.00557078	0.367558	5.8592	-5.8592	0.0154959	0.0117597	0.0611406	158	-0.0645499	-0.892408	0.375191	1.05726
fc1fz.t3f7	-0.0290161	-0.384415	0.701911	1.0293	0.0976446	0.0948649	0.00379754	0.00615371	0.488759	0.0421522	-0.0421522	0.83733	0.484827	0.625072	158	-0.116445	-1.73741	0.0860533	1.16194	0.124579	0.107216	0.00608542	0.00792667	0.440252	1.19295	-1.19295	0.274736	0.0773896	0.176738	158	-0.0893996	-1.15693	0.251682	1.116	0.199372	0.178649	0.00906211	0.0154508	0.430942	1.59928	-1.59928	0.206006	0.229632	0.252952	158	-0.168782	-2.30731	0.0240945	1.17539
fc1fz.t3fc5	-0.148232	-2.29062	0.0243643	1.17411	0.0819339	0.0697838	0.00335804	0.00410598	0.413754	2.46708	-2.46708	0.116254	0.0874204	0.284029	158	-0.16287	-2.42618	0.0174836	1.18903	0.0999752	0.0840811	0.0039477	0.00522804	0.397476	3.49065	-3.49065	0.0617163	0.0293936	0.0789689	158	-0.134973	-1.69699	0.0949279	1.17608	0.146851	0.124865	0.00624652	0.0113509	0.372954	5.41057	-5.41057	0.0200152	0.13743	0.0733569	158	-0.196057	-3.06793	0.00285373	1.24283
fc1fz.fc5c3	0.110828	1.35256	0.181525	-1.12763	0.106083	0.119622	0.00464225	0.00886835	0.588697	2.63738	-2.63738	0.104376	0.247487	0.275862	158	0.0277601	0.32172	0.748915	-1.0348	0.14062	0.145514	0.00658401	0.0137122	0.512699	0.0538206	-0.0538206	0.816544	0.322273	0.359757	158	0.0511324	0.608742	0.545177	-1.06419	0.254983	0.271351	0.0121065	0.0240084	0.526646	0.238731	-0.238731	0.625124	0.348933	0.437321	158	-0.0533627	-0.71006	0.480162	1.05926
fc1fz.c3fc1	-0.0993505	-1.55501	0.12336	1.13284	0.116223	0.102595	0.00568096	0.00667381	0.466846	0.366837	-0.366837	0.544733	0.204764	0.517467	158	-0.0765392	-0.962676	0.339569	1.10113	0.143207	0.130054	0.00664989	0.0119349	0.429277	1.67287	-1.67287	0.195875	0.189528	0.145575	158	0.0229241	0.267034	0.790459	-1.02877	0.256959	0.264351	0.0120797	0.0249099	0.496192	0.00487211	-0.00487211	0.944352	0.427929	0.536379	158	-0.00678302	-0.0918012	0.927124	1.0067
fc1fz.fc1cz	-0.203108	-3.42218	0.000881215	1.34968	0.114066	0.0845135	0.00600656	0.00620443	0.361248	6.43944	-6.43944	0.0111614	0.0150865	0.128652	158	-0.0878866	-1.27107	0.20751	1.12805	0.118231	0.104811	0.00620117	0.00854566	0.448043	0.899715	-0.899715	0.342858	0.136509	0.204268	158	-0.130454	-1.82772	0.07174	1.179	0.168438	0.142865	0.00783512	0.0115923	0.395422	3.66107	-3.66107	0.0556977	0.119417	0.131594	158	-0.189654	-3.0941	0.00256521	1.23009
fc1fz.t3cp5	-0.0892842	-1.14463	0.256774	1.1073	0.108785	0.0982432	0.00459859	0.00797965	0.43079	1.59425	-1.59425	0.20672	0.300215	0.34059	158	-0.0545829	-0.595601	0.554138	1.06685	0.129752	0.121622	0.0053581	0.0125553	0.422542	2.0067	-2.0067	0.156605	0.262384	0.130285	158	0.00215155	0.026882	0.978643	-1.00253	0.234702	0.235297	0.0107128	0.0193608	0.500894	0.000269734	-0.000269734	0.986896	0.481924	0.547666	158	-0.238543	-3.63562	0.000482361	1.30634
fc1fz.cp5c3	-0.239343	-3.74794	0.000319547	1.27932	0.0909008	0.0710541	0.00333095	0.00411654	0.334235	9.10953	-9.10953	0.00254281	0.00832495	0.0751742	158	-0.133532	-1.76991	0.0814434	1.12907	0.101769	0.0901351	0.00341373	0.00561692	0.399098	3.37684	-3.37684	0.0661187	0.0754913	0.081373	158	-0.0826852	-1.05438	0.295844	1.09847	0.162901	0.148297	0.00686932	0.0120269	0.441375	1.14845	-1.14845	0.283873	0.252236	0.293148	158	-0.279233	-4.3779	3.38016e-05	1.3168
fc1fz.c3cp1	-0.109668	-1.52301	0.132196	1.13525	0.099595	0.0877297	0.00432641	0.00647896	0.437275	1.31253	-1.31253	0.251937	0.210951	0.366829	158	-0.0911094	-1.36289	0.17659	1.12942	0.123595	0.109432	0.00637021	0.00821013	0.467116	0.361847	-0.361847	0.547482	0.123764	0.276931	158	-0.133076	-1.97298	0.0519157	1.18695	0.19681	0.165811	0.00946513	0.0125408	0.428058	1.73177	-1.73177	0.188185	0.0985862	0.243816	158	-0.226815	-3.81737	0.000228219	1.29802
fc1fz.cp1cz	-0.127188	-1.88087	0.0636044	1.14004	0.0973967	0.0854324	0.00382333	0.00508376	0.435851	1.36474	-1.36474	0.242717	0.151778	0.359279	158	-0.107821	-1.61397	0.110323	1.14456	0.133264	0.116432	0.006385	0.0082459	0.432621	1.51233	-1.51233	0.218784	0.0899166	0.155441	158	0.00465836	0.0609204	0.951611	-1.00542	0.266099	0.267541	0.012213	0.020264	0.513096	0.0576931	-0.0576931	0.81018	0.474544	0.500258	158	-0.0104641	-0.152734	0.878995	1.01129
fc1fz.t3t5	-0.0513576	-0.689669	0.492774	1.05506	0.0952975	0.0903243	0.00385254	0.00609559	0.468905	0.321095	-0.321095	0.57095	0.405461	0.527961	158	-0.0575612	-0.666404	0.508016	1.0678	0.109983	0.103	0.00451984	0.00945449	0.426805	1.78637	-1.78637	0.181369	0.247178	0.138943	158	-0.166965	-2.47847	0.015295	1.22664	0.176471	0.143865	0.00788516	0.0105308	0.393226	3.81985	-3.81985	0.0506489	0.045904	0.1249	158	-0.199658	-2.80569	0.00648096	1.20092
fc1fz.t5cp5	-0.120625	-1.55645	0.124678	1.13487	0.0864959	0.0762162	0.00331226	0.00571392	0.418301	2.21562	-2.21562	0.136621	0.2054	0.29625	158	-0.0373835	-0.504228	0.615733	1.03712	0.0969008	0.0934324	0.0037	0.00579874	0.488618	0.0430006	-0.0430006	0.835724	0.28277	0.36562	158	-0.113009	-1.61762	0.109921	1.13959	0.138876	0.121865	0.00607398	0.00858469	0.435212	1.40328	-1.40328	0.236176	0.147945	0.267543	158	-0.201434	-3.0364	0.00321237	1.20464
fc1fz.cp5p3	-0.111815	-1.35494	0.180824	1.12303	0.095124	0.0847027	0.00352919	0.00683381	0.403825	3.08145	-3.08145	0.0791899	0.247375	0.24514	158	-0.118215	-1.41672	0.16214	1.1444	0.115678	0.101081	0.0046452	0.0091965	0.400405	3.30876	-3.30876	0.0689115	0.116488	0.0821122	158	-0.105716	-1.46117	0.148414	1.13131	0.180215	0.159297	0.00790442	0.0119355	0.443472	1.07061	-1.07061	0.300807	0.172944	0.30098	158	-0.195766	-2.52409	0.014225	1.2083
fc1fz.p3cp1	-0.141772	-1.89584	0.0623786	1.15219	0.0909917	0.078973	0.00332746	0.0053961	0.409286	2.73172	-2.73172	0.0983734	0.151565	0.268913	158	-0.0295864	-0.331027	0.741971	1.02721	0.0970579	0.0944865	0.00318128	0.00708651	0.465059	0.405093	-0.405093	0.524471	0.320114	0.268416	158	-0.0864045	-1.0633	0.292051	1.09609	0.157066	0.143297	0.00610052	0.0114221	0.429116	1.68348	-1.68348	0.194463	0.251651	0.246718	158	-0.208015	-3.31694	0.00130029	1.21265
fc1fz.cp1pz	-0.235808	-3.55786	0.000630385	1.27403	0.0900083	0.0706486	0.00326897	0.00434997	0.341124	8.42764	-8.42764	0.0036956	0.012591	0.0878825	158	-0.106974	-1.51399	0.134301	1.11909	0.10595	0.0946757	0.00424181	0.00612091	0.438372	1.26585	-1.26585	0.260547	0.10233	0.171544	158	-0.135892	-1.89915	0.061582	1.19288	0.157041	0.131649	0.0074551	0.0110992	0.406635	2.92462	-2.92462	0.0872376	0.108829	0.160593	158	-0.16064	-2.37118	0.0201568	1.15363
fc1fz.t5po7	-0.150026	-1.98865	0.0509797	1.17184	0.0921322	0.0786216	0.00351719	0.00581256	0.403019	3.12486	-3.12486	0.0771067	0.134866	0.244495	158	-0.161927	-2.17117	0.0335366	1.16134	0.0984628	0.0847838	0.00330481	0.00536395	0.39293	3.81251	-3.81251	0.0508711	0.0437248	0.0703509	158	-0.05515	-0.713956	0.477887	1.06084	0.142124	0.133973	0.0057988	0.00983432	0.471897	0.263436	-0.263436	0.607769	0.324948	0.430017	158	-0.197934	-2.8167	0.00624694	1.20254
fc1fz.po7p3	-0.147218	-1.8987	0.0622802	1.14866	0.0892231	0.0776757	0.00303262	0.00527175	0.393428	3.78044	-3.78044	0.0518549	0.151565	0.202164	158	-0.0860612	-1.18195	0.241234	1.08279	0.0973636	0.0899189	0.00345716	0.0052651	0.451598	0.779379	-0.779379	0.377331	0.15178	0.217656	158	-0.125266	-1.69069	0.0955368	1.15535	0.137893	0.119351	0.00584688	0.00927801	0.417153	2.29558	-2.29558	0.129743	0.138011	0.20395	158	-0.188315	-3.07375	0.00272894	1.19891
fc1fz.p3po1	-0.0548015	-0.719163	0.474635	1.05602	0.0843388	0.0798649	0.00322	0.00532293	0.466186	0.379372	-0.379372	0.537939	0.39789	0.513757	158	-0.0481226	-0.653792	0.515427	1.05194	0.0961818	0.0914324	0.0039433	0.00610095	0.467965	0.337675	-0.337675	0.561174	0.249604	0.280135	158	-0.120804	-1.84509	0.068435	1.14585	0.145306	0.126811	0.00628316	0.00781023	0.436813	1.33598	-1.33598	0.247745	0.11641	0.275106	158	-0.248108	-3.98069	0.000137029	1.25006
fc1fz.po1pz	-0.191277	-2.46406	0.0165776	1.22246	0.0890413	0.0728378	0.00323834	0.00572329	0.351083	7.34565	-7.34565	0.00672252	0.0697613	0.106576	158	0.00197526	0.0248499	0.980257	-1.00205	0.0962893	0.0964865	0.00388059	0.0069235	0.513823	0.0637698	-0.0637698	0.800634	0.382138	0.354361	158	-0.145141	-1.91156	0.0604141	1.18778	0.151008	0.127135	0.00641493	0.0107153	0.388103	4.18958	-4.18958	0.0406732	0.108045	0.111569	158	-0.184826	-2.90175	0.00465999	1.18571
fc1fz.po7o1	-0.0868994	-1.08681	0.281505	1.08799	0.0848926	0.078027	0.0030462	0.00553415	0.443894	1.04543	-1.04543	0.306563	0.312465	0.406554	158	-0.0425833	-0.573183	0.568422	1.0415	0.091314	0.0876757	0.00340398	0.00535778	0.482619	0.0999726	-0.0999726	0.751863	0.267318	0.33968	158	-0.0470589	-0.703608	0.483627	1.05401	0.11805	0.112	0.00528793	0.00677956	0.510686	0.0380413	-0.0380413	0.84536	0.326091	0.511317	158	-0.235196	-3.74448	0.000316419	1.22112
fc1fz.o1po1	0.0479406	0.518826	0.6062	-1.04512	0.0815372	0.0852162	0.00274695	0.00653739	0.493104	0.0156868	-0.0156868	0.900328	0.448441	0.643161	158	-0.0286572	-0.355549	0.723445	1.02932	0.0932231	0.0905676	0.0035778	0.00655624	0.480674	0.124701	-0.124701	0.723991	0.315067	0.331732	158	-0.131399	-1.68474	0.0971174	1.16343	0.134298	0.115432	0.00555508	0.00972254	0.398608	3.43688	-3.43688	0.0637561	0.139121	0.138654	158	-0.170147	-2.63823	0.00984811	1.15836
fc1fz.po1oz	0.0411046	0.445728	0.657737	-1.04214	0.0821074	0.0855676	0.00301872	0.00715189	0.481398	0.114772	-0.114772	0.734775	0.466689	0.587679	158	-0.0369269	-0.370934	0.712398	1.0432	0.0992727	0.0951622	0.00376619	0.0104221	0.430303	1.62557	-1.62557	0.202316	0.311399	0.149216	158	-0.0465054	-0.54275	0.589531	1.05724	0.140413	0.132811	0.00612185	0.0125986	0.452221	0.764885	-0.764885	0.381804	0.365004	0.337769	158	-0.120803	-1.75559	0.0831012	1.11281
fc1fz.o1oz	0.0350249	0.411341	0.682433	-1.03485	0.0813802	0.0842162	0.00304447	0.00618607	0.517427	0.101274	-0.101274	0.750307	0.476358	0.593761	158	-0.0956205	-1.28656	0.202667	1.10036	0.0905868	0.0823243	0.00342491	0.00543264	0.433423	1.47732	-1.47732	0.224194	0.134652	0.157371	158	-0.081368	-1.1804	0.241425	1.09402	0.121347	0.110919	0.0052129	0.00713253	0.461815	0.487239	-0.487239	0.485161	0.224377	0.382094	158	-0.19029	-2.85588	0.00544557	1.16584
fc1fz.fp2fpz	-0.0424523	-0.592316	0.555484	1.05304	0.0895372	0.085027	0.00428387	0.00629511	0.483667	0.0886272	-0.0886272	0.76593	0.427825	0.599483	158	-0.217577	-3.83812	0.000199756	1.34389	0.114702	0.0853514	0.0055984	0.00520946	0.355115	6.97152	-6.97152	0.00828172	0.00204816	0.0320606	158	-0.309952	-5.3125	6.22495e-07	1.54168	0.151835	0.0984865	0.00688116	0.00731382	0.281194	16.0269	-16.0269	6.24493e-05	6.43716e-06	0.00079181	158	-0.274511	-4.45195	2.36713e-05	1.29616
fc1fz.fp2af2	-0.0684018	-0.813397	0.419473	1.08501	0.0938678	0.0865135	0.00405757	0.0080798	0.423432	1.95494	-1.95494	0.162055	0.37459	0.314223	158	-0.238616	-3.99947	0.000119479	1.39066	0.115124	0.0827838	0.00553319	0.00589652	0.327334	9.93242	-9.93242	0.00162393	0.00135719	0.01725	158	-0.214085	-3.22653	0.00180754	1.36963	0.135223	0.0987297	0.0068301	0.00901531	0.338424	8.72823	-8.72823	0.00313321	0.00886316	0.0199394	158	-0.180507	-3.08644	0.00255127	1.21537
fc1fz.af2fpz	-0.0481136	-0.603001	0.548784	1.05294	0.0950496	0.0902703	0.00384793	0.00692914	0.450259	0.819836	-0.819836	0.365228	0.424971	0.437567	158	-0.185031	-2.33753	0.0228146	1.26065	0.118331	0.0938649	0.00502135	0.00918333	0.331309	9.48384	-9.48384	0.00207289	0.0341403	0.0178255	158	-0.25462	-3.34527	0.00140666	1.46956	0.150769	0.102595	0.00714	0.0125059	0.277217	16.6072	-16.6072	4.5975e-05	0.00732235	0.000611458	158	-0.160366	-2.33469	0.0221662	1.19246
fc1fz.f8fp2	-0.154266	-2.03	0.046536	1.19614	0.093719	0.0783514	0.00387638	0.00650251	0.389339	4.08136	-4.08136	0.0433587	0.127618	0.190038	158	-0.165225	-2.30943	0.0238389	1.21289	0.112504	0.0927568	0.00474015	0.00711662	0.389388	4.08123	-4.08123	0.0433622	0.035104	0.0661468	158	-0.182103	-3.00715	0.0033162	1.26448	0.134752	0.106568	0.00639446	0.00685232	0.400539	3.30132	-3.30132	0.0692242	0.0143716	0.141545	158	-0.241967	-3.84315	0.000225785	1.25541
fc1fz.f8f4	-0.107374	-1.39658	0.167431	1.12368	0.091686	0.0815946	0.00367232	0.00622301	0.434743	1.41799	-1.41799	0.233735	0.239566	0.354031	158	-0.164274	-2.70074	0.00809838	1.26732	0.111421	0.0879189	0.00592819	0.00637073	0.385255	4.394	-4.394	0.0360655	0.0180802	0.0604119	158	-0.121031	-1.86435	0.0655864	1.19278	0.133752	0.112135	0.00734556	0.00897127	0.422481	2.01256	-2.01256	0.156002	0.112851	0.22437	158	-0.100353	-1.64694	0.102585	1.11807
fc1fz.f4af2	-0.0736602	-1.09913	0.274883	1.09234	0.109942	0.100649	0.0051764	0.00668558	0.465242	0.40246	-0.40246	0.525822	0.309898	0.507966	158	-0.151567	-2.3346	0.0218505	1.31603	0.13395	0.101784	0.00868194	0.0106987	0.38201	4.66468	-4.66468	0.0307891	0.033482	0.0563409	158	-0.201617	-3.10362	0.00259032	1.49555	0.170331	0.113892	0.0113191	0.0142326	0.309508	12.1097	-12.1097	0.000501593	0.0119181	0.00449793	158	-0.18155	-2.98412	0.00356319	1.34864
fc1fz.af2fz	-0.0838787	-1.17357	0.244412	1.117	0.130901	0.117189	0.00657447	0.00965842	0.448865	0.87258	-0.87258	0.350242	0.292574	0.428954	158	-0.150901	-2.32432	0.0224208	1.2225	0.141182	0.115486	0.00696678	0.00858351	0.410999	2.65062	-2.65062	0.10351	0.0339711	0.101876	158	0.0180071	0.251692	0.801989	-1.02269	0.180711	0.184811	0.0091952	0.0134467	0.542947	0.618269	-0.618269	0.431691	0.432251	0.355603	158	-0.144169	-2.2834	0.0246611	1.1736
fc1fz.f8fc6	-0.0608909	-0.817443	0.416565	1.06349	0.107959	0.101514	0.00420762	0.00666798	0.463618	0.439765	-0.439765	0.507236	0.373436	0.499488	158	-0.229951	-3.95442	0.000135465	1.34567	0.124165	0.0922703	0.00570785	0.00569872	0.342312	8.32061	-8.32061	0.00391978	0.00146112	0.0237101	158	-0.224608	-3.78472	0.000255705	1.39568	0.172876	0.123865	0.00895573	0.00935367	0.348675	7.65882	-7.65882	0.00564955	0.00162845	0.0316932	158	-0.230457	-4.41566	1.96701e-05	1.33467
fc1fz.fc6f4	-0.0264174	-0.340138	0.73489	1.02716	0.0890579	0.0867027	0.00349609	0.00597666	0.487404	0.0528768	-0.0528768	0.818131	0.491208	0.617659	158	-0.0486623	-0.743192	0.459345	1.06637	0.115917	0.108703	0.0061317	0.00752602	0.504933	0.00816037	-0.00816037	0.928021	0.231099	0.388436	158	-0.136798	-2.11419	0.0373033	1.20056	0.141926	0.118216	0.00711555	0.00866789	0.414327	2.45378	-2.45378	0.117242	0.0830026	0.192231	158	-0.168775	-2.98505	0.00342039	1.24723
fc1fz.f4fc2	0.0340069	0.50356	0.615919	-1.05251	0.14886	0.156676	0.00943595	0.0123244	0.576673	1.97766	-1.97766	0.159638	0.452004	0.312019	158	0.000643391	0.0090796	0.99278	-1.00078	0.172702	0.172838	0.00852354	0.012231	0.518494	0.114748	-0.114748	0.734802	0.384931	0.334922	158	0.0134764	0.176843	0.860184	-1.01655	0.219289	0.222919	0.0106435	0.0175494	0.522051	0.163564	-0.163564	0.685896	0.451686	0.458173	158	-0.105817	-1.62543	0.107635	1.12081
fc1fz.fc2fz	-0.0535155	-0.791638	0.430862	1.09089	0.169884	0.15573	0.0108438	0.0142165	0.483849	0.0873979	-0.0873979	0.767512	0.378009	0.600056	158	-0.0229042	-0.353254	0.724722	1.03739	0.143777	0.138595	0.00939135	0.0112701	0.510204	0.0349033	-0.0349033	0.851798	0.315293	0.369312	158	-0.127613	-1.99215	0.0493447	1.25998	0.159711	0.126757	0.0106445	0.0126621	0.364167	6.1711	-6.1711	0.0129854	0.096331	0.0545055	158	-0.115348	-1.95562	0.0529832	1.20761
fc1fz.t4f8	-0.090774	-1.37751	0.171924	1.09768	0.112587	0.102568	0.00454055	0.00568209	0.466262	0.379358	-0.379358	0.537947	0.24211	0.513757	158	-0.168271	-2.48881	0.0149071	1.20947	0.122843	0.101568	0.00509841	0.00686162	0.374859	5.22145	-5.22145	0.0223099	0.0263418	0.0490823	158	-0.17299	-2.58177	0.0116334	1.24006	0.157455	0.126973	0.00711576	0.0094212	0.379155	4.87985	-4.87985	0.027172	0.0375527	0.0862397	158	-0.199333	-3.23225	0.0016775	1.21451
fc1fz.t4fc6	-0.195295	-2.83344	0.00590362	1.21201	0.0854959	0.0705405	0.00305047	0.00430737	0.364232	6.08096	-6.08096	0.0136646	0.0456448	0.135198	158	-0.209439	-2.98017	0.00392439	1.25981	0.108174	0.0858649	0.00420099	0.00619578	0.359803	6.58585	-6.58585	0.0102792	0.0118267	0.0365091	158	-0.0758097	-1.08383	0.281878	1.09163	0.12657	0.115946	0.00567902	0.00798995	0.466441	0.374316	-0.374316	0.540661	0.247605	0.401002	158	-0.104365	-1.56928	0.120339	1.11773
fc1fz.fc6c4	0.0633911	0.828342	0.410553	-1.07486	0.12957	0.13927	0.00602131	0.0100435	0.560072	1.20641	-1.20641	0.272044	0.371015	0.385842	158	-0.0551946	-0.83141	0.408067	1.06531	0.149661	0.140486	0.00684734	0.00865372	0.493034	0.0162021	-0.0162021	0.898713	0.214085	0.381486	158	-0.124407	-1.63379	0.107215	1.16666	0.220405	0.188919	0.00989865	0.0165353	0.411355	2.63041	-2.63041	0.104835	0.145996	0.179322	158	-0.239669	-4.17244	5.9151e-05	1.25404
fc1fz.c4fc2	-0.178753	-2.81611	0.00595437	1.25762	0.100678	0.0800541	0.00471908	0.00560029	0.366388	5.89953	-5.89953	0.0151449	0.045742	0.1399	158	-0.197241	-3.49173	0.000669216	1.32646	0.129025	0.0972703	0.00672078	0.00612662	0.392214	3.86848	-3.86848	0.049201	0.00408785	0.0696839	158	-0.176041	-2.98595	0.0034832	1.33118	0.18014	0.135324	0.0105916	0.0106343	0.38465	4.45412	-4.45412	0.0348171	0.0148488	0.100518	158	-0.24505	-4.41672	2.15779e-05	1.42688
fc1fz.fc2cz	0.137745	1.65069	0.104457	-1.18411	0.195562	0.231568	0.00979614	0.0194889	0.587497	2.57077	-2.57077	0.108855	0.185181	0.279429	158	0.0809135	1.15371	0.252269	-1.07653	0.30895	0.332595	0.0118256	0.016738	0.570246	1.66215	-1.66215	0.197314	0.15647	0.146394	158	0.0855787	1.07706	0.285758	-1.07668	0.411851	0.443432	0.0142696	0.0256151	0.550056	0.842106	-0.842106	0.358795	0.249128	0.328429	158	0.110921	1.47249	0.145688	-1.09238
fc1fz.t4t6	-0.00305362	-0.0417376	0.966827	1.00321	0.100727	0.100405	0.00422664	0.00645026	0.520739	0.142717	-0.142717	0.705594	0.549125	0.576288	158	-0.0894624	-1.31278	0.193016	1.11068	0.11386	0.102514	0.00517083	0.00692524	0.439991	1.19748	-1.19748	0.273827	0.131073	0.176414	158	-0.0775658	-1.04812	0.298305	1.08849	0.153124	0.140676	0.00638426	0.010015	0.458446	0.577025	-0.577025	0.447481	0.253123	0.364798	158	-0.16407	-2.41531	0.0180381	1.15536
fc1fz.t4cp6	0.0497232	0.691305	0.491601	-1.05529	0.109512	0.115568	0.00490258	0.00725848	0.562346	1.29835	-1.29835	0.254516	0.405461	0.367962	158	-0.169747	-2.48553	0.015083	1.22635	0.129397	0.105514	0.00565533	0.00776838	0.372496	5.41078	-5.41078	0.0200128	0.0263466	0.047369	158	-0.183709	-2.49229	0.0151874	1.26158	0.191488	0.151784	0.00844622	0.0135073	0.374018	5.31538	-5.31538	0.021138	0.0457123	0.0753673	158	-0.30808	-5.30478	6.30858e-07	1.35891
fc1fz.cp6c4	-0.0953508	-1.14119	0.258673	1.10177	0.0850744	0.0772162	0.00310986	0.00614369	0.428378	1.7051	-1.7051	0.191622	0.301259	0.333833	158	-0.180142	-2.51074	0.0143569	1.21654	0.102124	0.0839459	0.00398422	0.00604524	0.376515	5.10031	-5.10031	0.0239216	0.0256978	0.0503296	158	-0.0495183	-0.657419	0.5132	1.05195	0.132347	0.125811	0.00523065	0.00845522	0.464735	0.415579	-0.415579	0.519151	0.337321	0.392418	158	-0.104715	-1.6685	0.0984563	1.10956
fc1fz.c4cp2	0.0390844	0.579064	0.56413	-1.04615	0.128554	0.134486	0.00623125	0.00813269	0.562808	1.32179	-1.32179	0.25027	0.431985	0.365123	158	0.0140032	0.183182	0.855231	-1.01519	0.170917	0.173514	0.00731775	0.0121372	0.524141	0.194833	-0.194833	0.658924	0.351626	0.310915	158	0.086394	1.04882	0.298693	-1.09721	0.249157	0.273378	0.0106656	0.0204834	0.547491	0.757686	-0.757686	0.384054	0.253123	0.338242	158	-0.0392299	-0.628296	0.531258	1.04082
fc1fz.cp2cz	-0.0746529	-1.04657	0.298758	1.09444	0.084124	0.0768649	0.00391702	0.00572416	0.455222	0.664409	-0.664409	0.415008	0.321823	0.459289	158	-0.232189	-3.71374	0.000349453	1.3054	0.107678	0.0824865	0.00439092	0.00517032	0.348659	7.60285	-7.60285	0.00582762	0.00281774	0.0272905	158	-0.190616	-2.90087	0.00475091	1.32463	0.166545	0.12573	0.00865662	0.011092	0.359084	6.63855	-6.63855	0.0099795	0.0190115	0.0476313	158	-0.27196	-4.47551	2.08958e-05	1.3941
fc1fz.t6cp6	-0.0250398	-0.354513	0.723954	1.02398	0.0822231	0.0802973	0.00311785	0.00444855	0.507335	0.0178116	-0.0178116	0.89383	0.489221	0.643137	158	-0.122114	-1.74349	0.085354	1.15111	0.0985289	0.0855946	0.00426461	0.00607034	0.412123	2.5645	-2.5645	0.109287	0.0771597	0.104845	158	-0.0688635	-0.941491	0.349718	1.08476	0.123868	0.114189	0.00561846	0.00860885	0.458418	0.573946	-0.573946	0.448695	0.274587	0.36503	158	-0.172436	-2.52698	0.0135338	1.18774
fc1fz.cp6p4	0.0691515	0.845817	0.401152	-1.07066	0.105719	0.113189	0.00413219	0.00780562	0.567349	1.51238	-1.51238	0.218776	0.368373	0.343446	158	-0.0420923	-0.521346	0.604082	1.05146	0.131347	0.124919	0.00588779	0.0108334	0.459466	0.549287	-0.549287	0.458609	0.278259	0.246587	158	0.0290218	0.33214	0.741099	-1.03259	0.194132	0.200459	0.00808611	0.0172486	0.507055	0.0167278	-0.0167278	0.897092	0.412594	0.525849	158	-0.0970444	-1.50051	0.136989	1.09255
fc1fz.p4cp2	-0.140359	-2.03171	0.0456503	1.15713	0.0870661	0.0752432	0.00339473	0.00472636	0.410014	2.68444	-2.68444	0.101333	0.126346	0.274351	158	-0.0399485	-0.487196	0.62797	1.04371	0.0986446	0.0945135	0.00395954	0.00749811	0.449865	0.838493	-0.838493	0.359828	0.28656	0.21092	158	-0.126348	-1.85044	0.0679957	1.16126	0.135711	0.116865	0.0060467	0.00819527	0.418464	2.22156	-2.22156	0.136096	0.115851	0.209232	158	-0.186362	-2.88201	0.00497405	1.19677
fc1fz.cp2pz	-0.021736	-0.279971	0.780421	1.02077	0.0925868	0.0907027	0.00340022	0.00580732	0.499662	3.7938e-05	-3.7938e-05	0.995086	0.50175	0.663461	158	0.00864378	0.115116	0.9087	-1.00958	0.120736	0.121892	0.00531586	0.00852322	0.532102	0.342406	-0.342406	0.558444	0.365822	0.27941	158	0.053724	0.659875	0.511942	-1.06226	0.209091	0.222108	0.00929898	0.0173975	0.532901	0.364301	-0.364301	0.546127	0.336918	0.404026	158	-0.0668585	-0.949994	0.34517	1.06572
fc1fz.t6po8	-0.18036	-2.64071	0.0100041	1.22527	0.0951736	0.0776757	0.00388976	0.00536436	0.382167	4.59463	-4.59463	0.0320723	0.0548805	0.177463	158	-0.0915047	-1.04537	0.300648	1.10309	0.103959	0.0942432	0.00391077	0.00843091	0.400135	3.31648	-3.31648	0.0685887	0.175346	0.0820806	158	-0.0371325	-0.44565	0.657561	1.04349	0.142479	0.136541	0.0060784	0.0118591	0.469704	0.307267	-0.307267	0.579362	0.388659	0.416888	158	-0.0966173	-1.24848	0.216508	1.09858
fc1fz.po8p4	-0.112106	-1.47635	0.144722	1.12412	0.0872562	0.0776216	0.0033717	0.00558746	0.427318	1.75904	-1.75904	0.184744	0.221502	0.329517	158	-0.0701014	-1.03022	0.305995	1.07123	0.0897521	0.0837838	0.0034796	0.00463181	0.475921	0.191263	-0.191263	0.661868	0.177221	0.311811	158	-0.0192049	-0.242035	0.809571	1.01921	0.114041	0.111892	0.00435181	0.00774129	0.483806	0.0874053	-0.0874053	0.767502	0.434726	0.487079	158	-0.215493	-3.15625	0.00228838	1.20745
fc1fz.p4po2	-0.0678219	-0.869643	0.387848	1.0697	0.0886694	0.0828919	0.00332598	0.00575107	0.452021	0.761417	-0.761417	0.382885	0.364668	0.444169	158	0.0474634	0.536486	0.593913	-1.04407	0.102198	0.106703	0.00349103	0.00763584	0.507567	0.0189265	-0.0189265	0.890577	0.275705	0.379706	158	0.0248599	0.320985	0.749285	-1.02949	0.160562	0.165297	0.00747842	0.0127165	0.520413	0.13961	-0.13961	0.708669	0.414711	0.46706	158	-0.151761	-1.98712	0.0512457	1.13607
fc1fz.po2pz	-0.106894	-1.36528	0.177154	1.10983	0.0835372	0.0752703	0.00300016	0.00525958	0.420613	2.08921	-2.08921	0.148343	0.244588	0.30455	158	-0.115017	-1.52311	0.13258	1.13204	0.0999256	0.0882703	0.00398213	0.00653458	0.400584	3.30138	-3.30138	0.0692219	0.101678	0.0822684	158	-0.107506	-1.53836	0.128145	1.12939	0.132017	0.116892	0.00568085	0.00802434	0.447262	0.931066	-0.931066	0.334586	0.160479	0.315081	158	-0.270604	-4.3207	4.01322e-05	1.28313
fc1fz.po8o2	-0.0922228	-1.32378	0.189535	1.10163	0.0934298	0.0848108	0.00378488	0.00529772	0.443868	1.04546	-1.04546	0.306554	0.254093	0.406554	158	-0.0752143	-1.01683	0.312844	1.07565	0.0912562	0.0848378	0.00339605	0.00532072	0.45027	0.823504	-0.823504	0.364158	0.179933	0.212899	158	-0.115253	-1.60499	0.112915	1.1492	0.125231	0.108973	0.00564133	0.00841371	0.429984	1.63595	-1.63595	0.200882	0.150795	0.250568	158	-0.146003	-1.70966	0.0931067	1.12809
fc1fz.o2po2	-0.103523	-1.3361	0.18637	1.12201	0.0853636	0.0760811	0.00349494	0.00600443	0.407883	2.82058	-2.82058	0.0930629	0.25237	0.261409	158	-0.0385341	-0.475818	0.635973	1.04195	0.0890165	0.0854324	0.00358179	0.0066264	0.452681	0.74359	-0.74359	0.388513	0.288784	0.220174	158	-0.0170122	-0.211039	0.833583	1.02058	0.121752	0.119297	0.0055729	0.0102099	0.472322	0.255096	-0.255096	0.61351	0.442838	0.43252	158	-0.134966	-1.98552	0.0505377	1.12579
fc1fz.po2oz	-0.0438814	-0.596729	0.552644	1.05101	0.0857851	0.0816216	0.00379318	0.00585605	0.484576	0.0791128	-0.0791128	0.778503	0.426626	0.603691	158	-0.0624778	-0.778601	0.43931	1.06485	0.088843	0.0834324	0.0033426	0.00609233	0.452172	0.761422	-0.761422	0.382884	0.224977	0.218837	158	-0.182957	-2.69354	0.00864717	1.24584	0.135628	0.108865	0.00587074	0.00801623	0.380557	4.77166	-4.77166	0.0289319	0.0304087	0.0887205	158	-0.129104	-1.83926	0.0698681	1.12371
fc1fz.o2oz	0.0251399	0.303766	0.762416	-1.02363	0.0847273	0.0867297	0.00303875	0.00584993	0.516434	0.0898541	-0.0898541	0.764363	0.499237	0.599483	158	-0.0540041	-0.754103	0.453232	1.05493	0.0908099	0.0860811	0.00352911	0.00518348	0.464881	0.41033	-0.41033	0.521802	0.228964	0.267524	158	-0.21426	-3.83633	0.000197618	1.25297	0.119777	0.0955946	0.00470103	0.00419932	0.362407	6.28438	-6.28438	0.0121807	0.00128999	0.0530076	158	-0.0741722	-0.895987	0.374055	1.06348
t3f7.t3fc5	0.14842	1.67599	0.0998301	-1.15028	0.259843	0.298892	0.00951951	0.0212655	0.581562	2.23985	-2.23985	0.134494	0.18095	0.293695	158	0.107592	1.28713	0.203383	-1.08732	0.354256	0.385189	0.0108261	0.0214559	0.561843	1.28887	-1.28887	0.256257	0.134652	0.169869	158	0.039447	0.449058	0.655241	-1.02395	0.528347	0.541	0.0118544	0.0255615	0.501007	0.00034138	-0.00034138	0.985259	0.387736	0.547527	158	0.179534	2.00581	0.0502686	-1.15453
t3f7.fc5c3	-0.0499459	-0.714777	0.476932	1.05567	0.139405	0.132054	0.00597848	0.00836794	0.489352	0.0380383	-0.0380383	0.845366	0.399133	0.626915	158	-0.173994	-2.34388	0.022106	1.19575	0.13638	0.114054	0.0050141	0.00809877	0.372558	5.42991	-5.42991	0.0197947	0.0336254	0.0471087	158	-0.176985	-2.27836	0.0262159	1.24351	0.194256	0.156216	0.00824573	0.0145179	0.352176	7.3217	-7.3217	0.00681268	0.0653477	0.0369954	158	-0.218859	-3.54952	0.000599022	1.24935
t3f7.c3fc1	-0.0921848	-1.21748	0.227823	1.09797	0.117512	0.107027	0.00447989	0.00735546	0.433228	1.48727	-1.48727	0.222641	0.280774	0.347179	158	-0.0423875	-0.533353	0.595749	1.04956	0.195843	0.186595	0.00846942	0.015131	0.459556	0.549264	-0.549264	0.458619	0.275797	0.246587	158	-0.0816237	-0.979959	0.331317	1.08374	0.375851	0.346811	0.0134708	0.0263957	0.432118	1.55284	-1.55284	0.212717	0.266404	0.25769	158	-0.170618	-2.27766	0.0260434	1.18587
t3f7.fc1cz	-0.0304419	-0.417009	0.677949	1.03503	0.116231	0.112297	0.00518279	0.00788295	0.506292	0.0132186	-0.0132186	0.908467	0.474931	0.643161	158	-0.0707312	-1.01398	0.313801	1.07718	0.124545	0.115622	0.00511921	0.00715879	0.464928	0.410308	-0.410308	0.521813	0.180109	0.267524	158	-0.176381	-2.3213	0.0235017	1.24449	0.164306	0.132027	0.00708447	0.0119654	0.353746	7.1669	-7.1669	0.00742611	0.0604578	0.0393055	158	-0.262488	-4.14348	7.85933e-05	1.29013
t3f7.t3cp5	-0.148614	-1.81584	0.074672	1.15899	0.103777	0.0895405	0.00361563	0.0069566	0.373339	5.33506	-5.33506	0.0209006	0.161822	0.15293	158	-0.120661	-1.74686	0.0846463	1.13318	0.117421	0.103622	0.0046251	0.00640434	0.41498	2.40905	-2.40905	0.120635	0.0768461	0.110491	158	-0.153572	-2.07814	0.0415349	1.19515	0.214868	0.179784	0.00898356	0.0142937	0.391743	3.92485	-3.92485	0.0475775	0.0878145	0.122428	158	0.0628277	0.607717	0.546485	-1.09837
t3f7.cp5c3	0.002222	0.0249374	0.980201	-1.00215	0.135223	0.135514	0.00479564	0.0106107	0.481149	0.118965	-0.118965	0.73016	0.552659	0.584961	158	-0.0332692	-0.40593	0.686298	1.03589	0.232124	0.224081	0.00926184	0.0175155	0.466308	0.38185	-0.38185	0.536615	0.303505	0.27286	158	-0.0695194	-0.84807	0.39992	1.05963	0.425686	0.40173	0.0131648	0.0249927	0.438451	1.2749	-1.2749	0.258849	0.294893	0.279303	158	-0.142881	-1.80623	0.0759093	1.14669
t3f7.c3cp1	-0.157982	-2.50707	0.0138917	1.19262	0.10624	0.0890811	0.0044701	0.00518261	0.414733	2.41553	-2.41553	0.120137	0.0643924	0.284314	158	-0.132337	-2.0055	0.0480932	1.15051	0.111413	0.0968378	0.00450246	0.00570503	0.427477	1.7482	-1.7482	0.186103	0.0547154	0.140356	158	-0.204498	-2.7427	0.00787093	1.26046	0.163008	0.129324	0.0063735	0.010498	0.353218	7.22212	-7.22212	0.00720107	0.028347	0.0385691	158	-0.111903	-1.46878	0.146784	1.09976
t3f7.cp1cz	-0.0978701	-1.52542	0.1306	1.11018	0.107298	0.0966486	0.0045023	0.00533505	0.453727	0.712011	-0.712011	0.398777	0.209274	0.450858	158	-0.147488	-2.09971	0.0391701	1.19254	0.17005	0.142595	0.00745417	0.0107428	0.388016	4.19801	-4.19801	0.0404714	0.0486998	0.0643282	158	-0.137976	-1.7905	0.0782166	1.15946	0.346992	0.29927	0.0134307	0.0230212	0.396197	3.62946	-3.62946	0.0567652	0.122845	0.131749	158	-0.216673	-3.17785	0.00214158	1.23222
t3f7.t3t5	-0.186317	-2.64433	0.010029	1.22745	0.141322	0.115135	0.00557368	0.00818573	0.369672	5.69107	-5.69107	0.0170515	0.0548805	0.145337	158	-0.141736	-2.02164	0.0468165	1.19639	0.185182	0.154784	0.00860278	0.0123322	0.399506	3.37625	-3.37625	0.0661424	0.0543044	0.081373	158	-0.086655	-1.05949	0.293809	1.09874	0.308479	0.280757	0.0122107	0.0231422	0.429147	1.68874	-1.68874	0.193767	0.251651	0.246357	158	-0.0385924	-0.366495	0.715769	1.04305
t3f7.t5cp5	-0.0752306	-0.988125	0.326782	1.08589	0.107562	0.0990541	0.0044538	0.00736877	0.44809	0.89967	-0.89967	0.34287	0.335697	0.425782	158	-0.0272333	-0.344847	0.731396	1.03446	0.150388	0.145378	0.00716551	0.0126383	0.47509	0.20773	-0.20773	0.648552	0.316703	0.308525	158	-0.0297272	-0.367231	0.714768	1.03396	0.260083	0.251541	0.0110726	0.0204564	0.477492	0.170274	-0.170274	0.679868	0.403309	0.456465	158	-0.0204257	-0.239644	0.811504	1.01667
t3f7.cp5p3	-0.177285	-2.38914	0.0197563	1.22193	0.0915455	0.0749189	0.00366228	0.00591765	0.375197	5.20275	-5.20275	0.0225511	0.0751621	0.156975	158	0.0222439	0.303728	0.762242	-1.02229	0.100727	0.102973	0.00404562	0.00618878	0.537266	0.461869	-0.461869	0.496752	0.326683	0.259414	158	-0.180734	-2.40621	0.018994	1.24684	0.170413	0.136676	0.00725034	0.0120009	0.363514	6.25277	-6.25277	0.0123999	0.0536161	0.0533058	158	-0.052904	-0.608371	0.545537	1.05272
t3f7.p3cp1	-0.0313345	-0.384841	0.701759	1.03325	0.100281	0.0970541	0.00395768	0.00739237	0.465707	0.392129	-0.392129	0.531183	0.484827	0.511059	158	-0.106997	-1.44985	0.151707	1.13826	0.168463	0.148	0.00758721	0.0119009	0.42312	1.97772	-1.97772	0.15963	0.111009	0.131173	158	-0.099135	-1.2632	0.211313	1.10426	0.340471	0.308324	0.0125816	0.0221209	0.43346	1.49206	-1.49206	0.221897	0.209464	0.261089	158	-0.200202	-3.03651	0.00319882	1.19108
t3f7.cp1pz	-0.133156	-1.9122	0.0596432	1.15402	0.0881736	0.0764054	0.00355797	0.00502149	0.425006	1.8753	-1.8753	0.170869	0.147072	0.319109	158	-0.095304	-1.5237	0.130819	1.10411	0.101041	0.0915135	0.00416291	0.00466596	0.469608	0.307312	-0.307312	0.579334	0.101334	0.286898	158	-0.154049	-1.88759	0.0641756	1.19608	0.150157	0.125541	0.00603193	0.0115624	0.373232	5.37253	-5.37253	0.0204562	0.111379	0.0747336	158	-0.0841629	-1.11208	0.270195	1.0725
t3f7.t5po7	-0.020619	-0.2668	0.790492	1.0198	0.0867934	0.0851081	0.00321211	0.00543896	0.500338	3.79396e-05	-3.79396e-05	0.995085	0.503364	0.663461	158	-0.0141977	-0.176473	0.860524	1.01344	0.106	0.104595	0.00382663	0.00698427	0.47982	0.135074	-0.135074	0.713228	0.353278	0.328542	158	-0.147072	-2.08022	0.0410196	1.20327	0.183678	0.152649	0.00843191	0.0123043	0.389039	4.11432	-4.11432	0.0425215	0.0872548	0.112852	158	-0.117128	-1.50312	0.137914	1.1007
t3f7.po7p3	-0.116759	-1.62865	0.107785	1.13848	0.0993554	0.0872703	0.00414041	0.00615779	0.423606	1.93218	-1.93218	0.164521	0.189122	0.315512	158	-0.0203991	-0.242078	0.809613	1.02394	0.132198	0.129108	0.00572958	0.0114074	0.461314	0.498791	-0.498791	0.480032	0.33874	0.254806	158	-0.00829066	-0.110734	0.91216	1.00933	0.222926	0.220865	0.00988727	0.0157663	0.507958	0.021246	-0.021246	0.884111	0.464054	0.522209	158	-0.148625	-2.05243	0.0438915	1.13591
t3f7.p3po1	-0.158567	-2.31447	0.0232912	1.19405	0.0861653	0.0721622	0.00355497	0.00489569	0.38988	4.00762	-4.00762	0.0452951	0.0850985	0.190208	158	-0.0731275	-1.06489	0.29018	1.07394	0.0985702	0.0917838	0.00378199	0.00512943	0.46808	0.337605	-0.337605	0.561215	0.170438	0.280135	158	-0.0941878	-1.0844	0.283101	1.10625	0.139537	0.126135	0.00526198	0.0111828	0.421017	2.09489	-2.09489	0.147792	0.247845	0.219773	158	-0.185493	-2.80434	0.00627999	1.1836
t3f7.po1pz	-0.110343	-1.47653	0.144537	1.10927	0.096686	0.0871622	0.00340721	0.00547675	0.424781	1.88653	-1.88653	0.169594	0.221502	0.318396	158	-0.081451	-1.0835	0.282534	1.08633	0.127248	0.117135	0.00490943	0.00793793	0.44357	1.0622	-1.0622	0.302714	0.167846	0.187147	158	-0.0240053	-0.306312	0.760398	1.02705	0.240496	0.234162	0.0103103	0.0179234	0.489147	0.0396552	-0.0396552	0.842156	0.417771	0.511203	158	-0.203734	-2.83714	0.0059633	1.19397
t3f7.po7o1	-0.151878	-2.19425	0.0312714	1.17723	0.0875289	0.0743514	0.00348693	0.0048895	0.405752	2.96717	-2.96717	0.0849705	0.103239	0.253105	158	0.038295	0.538155	0.592097	-1.03969	0.107777	0.112054	0.00451483	0.00654104	0.551662	0.891905	-0.891905	0.344961	0.275218	0.204821	158	-0.0623484	-0.812213	0.419693	1.06521	0.159091	0.149351	0.00614026	0.0103	0.46147	0.498768	-0.498768	0.480042	0.301095	0.379824	158	-0.195198	-2.5882	0.0119363	1.18834
t3f7.o1po1	-0.138659	-1.87934	0.0645224	1.14672	0.0809835	0.0706216	0.00294916	0.00465851	0.405198	2.96741	-2.96741	0.0849579	0.152344	0.253105	158	-0.000637065	-0.00770094	0.993883	1.00069	0.106182	0.106108	0.00441702	0.00849145	0.489084	0.039661	-0.039661	0.842145	0.385178	0.367136	158	-0.0367844	-0.490678	0.625268	1.04252	0.178636	0.171351	0.00786732	0.012591	0.49035	0.0311729	-0.0311729	0.859855	0.376832	0.515864	158	-0.136127	-1.82044	0.0732373	1.11867
t3f7.po1oz	-0.0359698	-0.457666	0.648807	1.03471	0.081686	0.0789459	0.00297172	0.0051973	0.481982	0.10792	-0.10792	0.742525	0.463923	0.589911	158	-0.137196	-2.0642	0.0421061	1.14306	0.0902397	0.0789459	0.00335587	0.00432118	0.419806	2.13112	-2.13112	0.144335	0.0512261	0.124107	158	-0.132632	-1.89247	0.0623121	1.16655	0.146165	0.125297	0.00632234	0.00903437	0.413219	2.51208	-2.51208	0.112977	0.109564	0.188627	158	-0.135856	-1.76606	0.082253	1.11044
t3f7.o1oz	-0.0890961	-1.17828	0.242971	1.1019	0.0864545	0.0784595	0.00353748	0.00579033	0.449223	0.857439	-0.857439	0.354456	0.292054	0.431891	158	0.0106366	0.114668	0.909175	-1.01089	0.0995372	0.100622	0.00364656	0.00872583	0.487986	0.0482596	-0.0482596	0.82612	0.365836	0.363056	158	-0.120144	-1.57217	0.12087	1.15109	0.145099	0.126054	0.00619588	0.0104095	0.411355	2.63051	-2.63051	0.104828	0.156045	0.179322	158	-0.18922	-2.6192	0.0108288	1.17647
t3f7.fp2fpz	-0.312951	-5.21665	1.04357e-06	1.47173	0.10505	0.0713784	0.00426948	0.00484076	0.263348	18.6071	-18.6071	1.60622e-05	0.000120791	0.00458358	158	-0.159012	-2.14918	0.0352541	1.17716	0.101554	0.0862703	0.00377349	0.00602755	0.383333	4.52418	-4.52418	0.0334191	0.0451838	0.0585696	158	-0.231311	-3.81707	0.000234529	1.34513	0.128223	0.0953243	0.00579955	0.00637575	0.342857	8.22606	-8.22606	0.0041293	0.00150276	0.0245617	158	-0.20943	-3.07449	0.00291858	1.1895
t3f7.fp2af2	-0.0672207	-1.03778	0.30215	1.07536	0.0930331	0.0865135	0.00401661	0.0048304	0.493788	0.0127521	-0.0127521	0.91009	0.323524	0.643161	158	-0.222861	-3.78192	0.000255956	1.32321	0.0999917	0.0755676	0.00450687	0.00462555	0.352769	7.21164	-7.21164	0.00724324	0.00226887	0.0306717	158	-0.0806815	-1.01502	0.314167	1.08903	0.119058	0.109324	0.00466687	0.00837728	0.449595	0.845973	-0.845973	0.357694	0.259936	0.328429	158	-0.183639	-2.78986	0.00652646	1.14975
t3f7.af2fpz	-0.0775687	-1.13846	0.258323	1.08232	0.107413	0.0992432	0.00430004	0.0057454	0.467509	0.349647	-0.349647	0.554313	0.301233	0.521051	158	-0.196185	-3.32828	0.0011916	1.24752	0.101488	0.0813514	0.00425049	0.00430539	0.385014	4.40272	-4.40272	0.0358816	0.00590629	0.0602272	158	-0.0807733	-0.963315	0.339565	1.09482	0.131289	0.119919	0.00531288	0.01054	0.434293	1.43762	-1.43762	0.230525	0.270934	0.267202	158	-0.182707	-2.74894	0.00735159	1.15222
t3f7.f8fp2	-0.0595665	-0.743432	0.460147	1.07328	0.131636	0.122649	0.00582923	0.0105913	0.462005	0.481553	-0.481553	0.48772	0.391372	0.49009	158	-0.05618	-0.630927	0.530878	1.06155	0.12205	0.114973	0.00461271	0.0102238	0.426259	1.81397	-1.81397	0.178033	0.254857	0.137358	158	-0.107112	-1.58692	0.116414	1.12552	0.146256	0.129946	0.00621118	0.00818883	0.437669	1.2937	-1.2937	0.255367	0.153033	0.279113	158	-0.250066	-4.35725	2.9088e-05	1.24391
t3f7.f8f4	-0.124845	-1.76994	0.0808714	1.15594	0.0929752	0.0804324	0.00403445	0.005826	0.417381	2.25881	-2.25881	0.132856	0.165051	0.293515	158	-0.172189	-2.69488	0.00839746	1.2138	0.106289	0.0875676	0.0044466	0.00533763	0.400225	3.31634	-3.31634	0.0685942	0.0184993	0.0820806	158	-0.00653441	-0.0784279	0.937766	1.00707	0.133314	0.132378	0.0054476	0.010614	0.481249	0.11755	-0.11755	0.731708	0.471334	0.474807	158	-0.173973	-2.40592	0.0188067	1.16122
t3f7.f4af2	0.0607479	0.729409	0.468782	-1.06008	0.10476	0.111054	0.00393161	0.00768075	0.539376	0.519293	-0.519293	0.471144	0.39535	0.483623	158	-0.0971928	-1.36701	0.175815	1.10492	0.103893	0.094027	0.00408261	0.00595106	0.448478	0.880401	-0.880401	0.348092	0.123534	0.206414	158	-0.139312	-2.0957	0.0391436	1.19139	0.114727	0.0962973	0.0053909	0.0069481	0.404002	3.07412	-3.07412	0.0795474	0.084121	0.152151	158	-0.131776	-2.27527	0.0247009	1.128
t3f7.af2fz	-0.0764505	-1.12825	0.26254	1.07793	0.0927603	0.0860541	0.00358721	0.00473945	0.456188	0.634617	-0.634617	0.425667	0.30278	0.464743	158	-0.185381	-2.65248	0.00978029	1.22393	0.101917	0.0832703	0.00400004	0.00578112	0.368658	5.72109	-5.72109	0.0167623	0.0201057	0.0433275	158	-0.0658778	-0.880241	0.381895	1.07468	0.125273	0.116568	0.00524175	0.0083861	0.460171	0.52822	-0.52822	0.467356	0.287365	0.374303	158	-0.144314	-1.93561	0.0571988	1.13412
t3f7.f8fc6	-0.0829226	-1.0935	0.278218	1.08209	0.0959256	0.0886486	0.00345829	0.00568561	0.435546	1.38399	-1.38399	0.239423	0.311315	0.357373	158	-0.28306	-5.15029	9.96895e-07	1.39826	0.103471	0.074	0.00425648	0.00382441	0.296171	13.81	-13.81	0.000202254	4.13969e-05	0.00550529	158	-0.0742042	-1.04189	0.300898	1.07678	0.121909	0.113216	0.00472156	0.00687885	0.473413	0.236747	-0.236747	0.626565	0.254262	0.437823	158	-0.151129	-2.20903	0.0301097	1.13068
t3f7.fc6f4	-0.115598	-1.43328	0.157106	1.12833	0.0987438	0.0875135	0.00371573	0.0068983	0.40324	3.11755	-3.11755	0.0774532	0.230624	0.244495	158	-0.158627	-2.03777	0.0459045	1.17453	0.126405	0.107622	0.00455925	0.0080111	0.388564	4.13142	-4.13142	0.042094	0.0537465	0.0653569	158	-0.0896131	-1.05294	0.297027	1.10135	0.163298	0.14827	0.00627381	0.0128188	0.414273	2.46025	-2.46025	0.11676	0.252831	0.191961	158	-0.125057	-1.701	0.0935073	1.11532
t3f7.f4fc2	-0.0235886	-0.313066	0.755217	1.02401	0.0912479	0.0891081	0.00359896	0.0058108	0.48366	0.0886284	-0.0886284	0.765928	0.497982	0.599483	158	-0.240255	-4.15151	6.48212e-05	1.31644	0.105884	0.0804324	0.00435025	0.00431989	0.339928	8.547	-8.547	0.00346092	0.000881998	0.0225029	158	-0.191375	-2.67086	0.00940131	1.26692	0.140868	0.111189	0.00610818	0.00928259	0.365126	6.0896	-6.0896	0.013598	0.032406	0.0562786	158	-0.208362	-3.20404	0.00190737	1.18772
t3f7.fc2fz	-0.0561426	-0.793656	0.429925	1.05714	0.110942	0.104946	0.00432043	0.00619793	0.478329	0.15701	-0.15701	0.691925	0.378009	0.572653	158	-0.143092	-2.01722	0.0473744	1.16292	0.11843	0.101838	0.00463284	0.00679632	0.389948	4.0563	-4.0563	0.0440067	0.0544235	0.0667791	158	-0.24934	-3.50237	0.000813165	1.41053	0.155769	0.110432	0.00704929	0.0108566	0.292173	14.3948	-14.3948	0.000148209	0.00442341	0.00160947	158	-0.21654	-3.48623	0.000744615	1.22238
t3f7.t4f8	-0.0936098	-1.20194	0.233962	1.11246	0.127512	0.114622	0.00536373	0.0092874	0.427291	1.77535	-1.77535	0.182722	0.284119	0.327938	158	-0.204104	-3.04297	0.00317265	1.26969	0.144504	0.113811	0.00602401	0.00809022	0.350236	7.51208	-7.51208	0.00612865	0.0107111	0.0281551	158	-0.144438	-1.80625	0.0759921	1.19225	0.200942	0.168541	0.00856548	0.0157615	0.385977	4.36786	-4.36786	0.0366229	0.12179	0.104206	158	-0.232391	-3.74695	0.000308638	1.23424
t3f7.t4fc6	-0.124167	-1.66131	0.10139	1.12693	0.102124	0.0906216	0.00364857	0.00588431	0.41481	2.4155	-2.4155	0.12014	0.182992	0.284314	158	-0.117326	-1.47361	0.14585	1.12338	0.118562	0.105541	0.00426789	0.00773739	0.427929	1.7319	-1.7319	0.188169	0.108152	0.141294	158	-0.0445266	-0.52607	0.600954	1.04992	0.177579	0.169135	0.00714754	0.0143705	0.449025	0.87256	-0.87256	0.350247	0.368123	0.324399	158	-0.209735	-3.04839	0.00317361	1.20362
t3f7.fc6c4	-0.047864	-0.706229	0.482063	1.05467	0.0990248	0.0938919	0.00439514	0.00578854	0.494815	0.00891949	-0.00891949	0.924757	0.401186	0.646481	158	-0.241594	-4.15002	6.58431e-05	1.30833	0.107	0.0817838	0.0042792	0.00431374	0.324336	10.2844	-10.2844	0.00134163	0.000881998	0.0147924	158	-0.107926	-1.28291	0.204895	1.13436	0.148264	0.130703	0.00610747	0.0122511	0.401391	3.2567	-3.2567	0.071132	0.206962	0.142975	158	-0.189789	-3.02767	0.00318225	1.19388
t3f7.c4fc2	-0.119018	-1.67581	0.0980637	1.13845	0.104769	0.092027	0.00429387	0.00627468	0.425259	1.85844	-1.85844	0.172805	0.17997	0.319381	158	-0.126469	-1.92497	0.0575407	1.14888	0.127992	0.111405	0.00537273	0.00673618	0.43536	1.38879	-1.38879	0.23861	0.0607707	0.163145	158	-0.126895	-1.65492	0.102901	1.16627	0.17119	0.146784	0.00749897	0.0126989	0.408204	2.82709	-2.82709	0.0926863	0.142537	0.166734	158	-0.194724	-3.01815	0.00333275	1.19867
t3f7.fc2cz	-0.0775752	-1.14522	0.255484	1.08925	0.106364	0.0976486	0.00459398	0.00606672	0.474004	0.224922	-0.224922	0.635315	0.29959	0.554087	158	-0.146044	-2.22965	0.0283758	1.18086	0.126479	0.107108	0.00541946	0.00679049	0.418484	2.2155	-2.2155	0.136631	0.039475	0.119978	158	-0.114286	-1.33431	0.187728	1.15664	0.187876	0.162432	0.00826902	0.0171825	0.398609	3.44433	-3.44433	0.0634693	0.195488	0.138612	158	-0.165958	-2.56812	0.0119097	1.17676
t3f7.t4t6	-0.157109	-2.12214	0.0375468	1.17548	0.104967	0.0892973	0.00391648	0.00625963	0.374268	5.25003	-5.25003	0.0219464	0.113915	0.156567	158	-0.175095	-2.6888	0.00860713	1.22059	0.134661	0.110324	0.00565343	0.00706842	0.372302	5.43937	-5.43937	0.0196878	0.0186462	0.0471087	158	-0.0666164	-0.769085	0.44524	1.07608	0.190669	0.177189	0.00752065	0.0158322	0.428411	1.71562	-1.71562	0.190258	0.312067	0.245321	158	-0.152219	-2.42694	0.0171084	1.15846
t3f7.t4cp6	-0.176442	-2.41954	0.0182163	1.21835	0.0966446	0.0793243	0.00385796	0.00602996	0.355856	6.90634	-6.90634	0.00858905	0.0726126	0.116204	158	-0.268298	-4.17411	7.23328e-05	1.33051	0.115107	0.0865135	0.00423176	0.00538692	0.315056	11.42	-11.42	0.00072657	0.000938651	0.0107265	158	-0.125951	-1.50251	0.138664	1.13887	0.161289	0.141622	0.00585263	0.0117086	0.392377	3.88428	-3.88428	0.0487402	0.168099	0.123539	158	-0.187083	-2.75935	0.00720648	1.21707
t3f7.cp6c4	-0.0829066	-1.03806	0.303433	1.07647	0.0971736	0.0902703	0.00321362	0.00582214	0.452376	0.754271	-0.754271	0.385127	0.324386	0.44428	158	-0.19394	-2.82417	0.0060487	1.22232	0.123058	0.100676	0.00460398	0.00645079	0.368836	5.72099	-5.72099	0.0167633	0.0150406	0.0433275	158	-0.0461697	-0.55853	0.578676	1.05149	0.182107	0.173189	0.00736515	0.0141673	0.444544	1.02856	-1.02856	0.310497	0.36126	0.304712	158	-0.185986	-2.96654	0.00381916	1.19043
t3f7.c4cp2	-0.0909279	-1.21173	0.229933	1.09765	0.101132	0.0921351	0.00391073	0.00631162	0.441913	1.11801	-1.11801	0.290348	0.281752	0.396818	158	-0.129861	-1.89314	0.0620485	1.14221	0.11524	0.100892	0.00447036	0.00612002	0.434998	1.40818	-1.40818	0.235358	0.0638568	0.162059	158	-0.0800572	-0.884729	0.380501	1.09936	0.176818	0.160838	0.00721867	0.0165572	0.416199	2.35191	-2.35191	0.12513	0.286937	0.200154	158	-0.277179	-4.89614	3.21748e-06	1.30104
t3f7.cp2cz	-0.212199	-2.97064	0.00407246	1.24221	0.0996116	0.0801892	0.00358773	0.00546581	0.349842	7.50123	-7.50123	0.00616568	0.0369732	0.101757	158	-0.21194	-3.33274	0.00125135	1.28421	0.120438	0.0937838	0.00509861	0.00616175	0.35473	7.01435	-7.01435	0.00808592	0.00603764	0.0315834	158	-0.20057	-2.41727	0.0189784	1.26243	0.180322	0.142838	0.00690932	0.0138826	0.344835	8.08499	-8.08499	0.00446334	0.0536161	0.0264158	158	-0.146964	-2.06455	0.0425707	1.14178
t3f7.t6cp6	-0.0960879	-1.19818	0.235625	1.10813	0.0870331	0.0785405	0.00339922	0.00621953	0.429343	1.66248	-1.66248	0.197269	0.285516	0.336032	158	-0.090992	-1.296	0.198951	1.10164	0.109777	0.0996486	0.00449791	0.00639083	0.45659	0.628069	-0.628069	0.428064	0.133791	0.23518	158	-0.0210058	-0.263095	0.79338	1.0247	0.163785	0.159838	0.00728706	0.0131148	0.4844	0.0814353	-0.0814353	0.775362	0.428676	0.488705	158	-0.0487168	-0.631819	0.529779	1.04092
t3f7.cp6p4	-0.146967	-2.10412	0.0387319	1.17102	0.0920992	0.0786486	0.0036716	0.0052329	0.400768	3.25714	-3.25714	0.0711129	0.116281	0.237641	158	-0.222214	-3.71684	0.000327174	1.28753	0.111215	0.0863784	0.00458313	0.00486273	0.350731	7.42267	-7.42267	0.00644072	0.00275198	0.0289179	158	-0.0790192	-0.929916	0.356511	1.09925	0.162421	0.147757	0.00695847	0.0141517	0.430462	1.62018	-1.62018	0.203067	0.276841	0.252221	158	-0.221075	-3.15023	0.00237681	1.21135
t3f7.p4cp2	-0.211844	-2.99726	0.00374754	1.26824	0.0959752	0.0756757	0.00376963	0.00562665	0.341815	8.32196	-8.32196	0.00391686	0.0358966	0.0887086	158	-0.177633	-2.71208	0.00809113	1.22242	0.11276	0.0922432	0.00468818	0.00593729	0.386241	4.31693	-4.31693	0.037735	0.0180802	0.0616667	158	-0.0679781	-0.836347	0.406383	1.07827	0.16824	0.156027	0.00689137	0.0128739	0.445367	0.999657	-0.999657	0.317393	0.297205	0.307467	158	-0.134195	-1.85496	0.067814	1.11991
t3f7.cp2pz	-0.169095	-2.69954	0.00822213	1.2146	0.101107	0.0832432	0.00434416	0.00499195	0.401937	3.19776	-3.19776	0.0737391	0.051585	0.241313	158	-0.167769	-2.63648	0.00984438	1.23861	0.131661	0.106297	0.00619506	0.00736019	0.384131	4.48054	-4.48054	0.0342829	0.0201145	0.0588984	158	-0.133098	-1.67652	0.0988686	1.16133	0.22624	0.194811	0.0090656	0.0164087	0.395479	3.6767	-3.6767	0.055178	0.139354	0.130627	158	-0.211255	-3.14529	0.00233762	1.2187
t3f7.t6po8	-0.256488	-4.15552	7.16585e-05	1.30145	0.0881818	0.0677568	0.00320762	0.00372424	0.317013	11.0907	-11.0907	0.000867601	0.0042938	0.0498927	158	-0.255166	-3.76288	0.000329077	1.34587	0.106579	0.0791892	0.0042181	0.00593203	0.31243	11.7414	-11.7414	0.000611257	0.00275198	0.00950758	158	-0.0267653	-0.312079	0.75618	1.03193	0.151471	0.146784	0.00656224	0.0135102	0.468161	0.339944	-0.339944	0.559862	0.416628	0.40807	158	-0.139962	-1.79258	0.0779864	1.1309
t3f7.po8p4	-0.211046	-3.4455	0.00083993	1.27136	0.0873802	0.0687297	0.00361561	0.00402836	0.348905	7.55839	-7.55839	0.00597315	0.0148026	0.10146	158	-0.127877	-1.92883	0.0571239	1.14297	0.104041	0.091027	0.00415836	0.00531352	0.434783	1.41316	-1.41316	0.234533	0.0605905	0.161879	158	-0.0184335	-0.232983	0.816557	1.02081	0.145562	0.142595	0.00626696	0.011088	0.493603	0.0136944	-0.0136944	0.906842	0.437089	0.527387	158	-0.0832172	-1.11739	0.267818	1.07336
t3f7.p4po2	-0.17454	-2.50265	0.0145261	1.20928	0.0879835	0.0727568	0.00348066	0.00499029	0.383973	4.45484	-4.45484	0.0348026	0.065691	0.181284	158	-0.167499	-2.68329	0.00858988	1.22397	0.109165	0.0891892	0.00490964	0.00559626	0.408805	2.77916	-2.77916	0.0954981	0.0186462	0.0986281	158	-0.107493	-1.33163	0.188151	1.13198	0.180198	0.159189	0.00748234	0.0138898	0.420193	2.14259	-2.14259	0.14326	0.195608	0.216293	158	-0.167831	-2.23569	0.0288221	1.15736
t3f7.po2pz	-0.208767	-3.03709	0.00327907	1.25285	0.0906116	0.0723243	0.00347934	0.00491429	0.36118	6.40851	-6.40851	0.0113575	0.0335868	0.128652	158	-0.195055	-3.10008	0.0025624	1.21392	0.0968843	0.0798108	0.0035738	0.00419044	0.384823	4.41151	-4.41151	0.0356972	0.00954315	0.0602272	158	-0.110159	-1.45551	0.150354	1.13291	0.157107	0.138676	0.0065745	0.010823	0.433318	1.48718	-1.48718	0.222655	0.173577	0.261721	158	-0.141355	-1.79408	0.0778176	1.11979
t3f7.po8o2	-0.0237713	-0.334893	0.738655	1.02664	0.0807438	0.0786486	0.00356766	0.00513923	0.506195	0.0127521	-0.0127521	0.91009	0.491783	0.643161	158	-0.120339	-1.67706	0.0979071	1.13461	0.0940496	0.0828919	0.00370577	0.00552551	0.422532	2.00112	-2.00112	0.157183	0.0832278	0.1304	158	-0.15641	-1.88598	0.0645177	1.21274	0.132942	0.109622	0.00558141	0.0110339	0.373567	5.3346	-5.3346	0.0209061	0.111563	0.0753673	158	-0.173097	-2.80356	0.0060919	1.18579
t3f7.o2po2	-0.0979192	-1.26822	0.209401	1.10934	0.0861983	0.0777027	0.00338913	0.00577829	0.431081	1.57891	-1.57891	0.208918	0.268393	0.341865	158	-0.109549	-1.60287	0.112952	1.12512	0.098281	0.0873514	0.00405388	0.00548287	0.450676	0.808643	-0.808643	0.368522	0.0913861	0.214585	158	-0.117703	-1.68343	0.0964394	1.15951	0.140364	0.121054	0.00661332	0.00937194	0.427769	1.74262	-1.74262	0.186807	0.138548	0.243816	158	-0.153418	-2.31539	0.0230439	1.18174
t3f7.po2oz	0.00688746	0.0952648	0.924372	-1.0069	0.0819752	0.0825405	0.00330428	0.00492932	0.525687	0.21914	-0.21914	0.639696	0.537904	0.555534	158	-0.103224	-1.21378	0.230083	1.11565	0.111083	0.0995676	0.00416681	0.00852294	0.391676	3.90899	-3.90899	0.0480285	0.146991	0.0690338	158	-0.0432922	-0.529701	0.598348	1.05592	0.171174	0.162108	0.00802827	0.0151144	0.463765	0.439719	-0.439719	0.507258	0.366961	0.388132	158	-0.0978812	-1.20649	0.232517	1.08649
t3f7.o2oz	-0.130824	-1.78146	0.0792962	1.14204	0.0861157	0.0754054	0.00324091	0.00506378	0.413684	2.48002	-2.48002	0.115301	0.164344	0.282678	158	-0.0900335	-1.2532	0.214208	1.09399	0.0959752	0.0877297	0.00367456	0.00545782	0.472535	0.25097	-0.25097	0.616393	0.139532	0.299455	158	-0.154636	-2.38567	0.0191964	1.17401	0.112579	0.0958919	0.00441352	0.00542624	0.407149	2.87582	-2.87582	0.0899193	0.053896	0.164	158	-0.0369747	-0.521743	0.603406	1.02908
t3fc5.fc5c3	-0.112147	-1.8208	0.0715978	1.16006	0.102587	0.0884324	0.00526232	0.00572172	0.444394	1.02873	-1.02873	0.310458	0.160514	0.409033	158	-0.20392	-2.51187	0.0148832	1.24012	0.105612	0.0851622	0.00374356	0.00722935	0.331084	9.51022	-9.51022	0.00204331	0.0263418	0.0178255	158	-0.218058	-3.00402	0.00373421	1.28033	0.149694	0.116919	0.00584884	0.00921029	0.328321	9.8666	-9.8666	0.00168306	0.0156631	0.0117189	158	-0.112052	-1.70389	0.0920086	1.10709
t3fc5.c3fc1	0.117807	1.31388	0.194795	-1.12968	0.136083	0.15373	0.00541503	0.0122914	0.561813	1.27969	-1.27969	0.257956	0.256689	0.371399	158	0.0605956	0.683203	0.497527	-1.06449	0.198802	0.211622	0.00776239	0.0170837	0.514222	0.0679781	-0.0679781	0.794304	0.244734	0.352452	158	-0.0920107	-1.05997	0.293966	1.10502	0.276793	0.250486	0.01058	0.0224504	0.407341	2.88947	-2.88947	0.0891603	0.251651	0.163371	158	-0.208802	-3.07922	0.00286911	1.23888
t3fc5.fc1cz	-0.131118	-2.03061	0.0452666	1.14768	0.0933967	0.0813784	0.00376872	0.00456359	0.422757	1.98953	-1.98953	0.15839	0.125801	0.310858	158	-0.185761	-2.54786	0.0131075	1.22297	0.115488	0.0944324	0.00444447	0.00696695	0.357079	6.81972	-6.81972	0.00901565	0.0237687	0.0334167	158	-0.131935	-1.83486	0.0707248	1.16974	0.138661	0.118541	0.00607912	0.00912646	0.413522	2.49908	-2.49908	0.113913	0.118703	0.1894	158	-0.197488	-3.3226	0.00122175	1.21571
t3fc5.t3cp5	-0.061518	-0.826282	0.411567	1.09801	0.122264	0.111351	0.00705272	0.0111668	0.434323	1.43765	-1.43765	0.230521	0.371404	0.351799	158	-0.124606	-1.53844	0.129381	1.14238	0.13514	0.118297	0.00515184	0.00966036	0.3894	4.08986	-4.08986	0.0431413	0.100741	0.065937	158	-0.195264	-2.58762	0.0119567	1.22929	0.175157	0.142486	0.00646174	0.0108468	0.362475	6.34556	-6.34556	0.0117676	0.0383067	0.0525625	158	0.148464	1.48796	0.143697	-1.26344
t3fc5.cp5c3	0.12025	1.39744	0.168063	-1.13008	0.268289	0.303189	0.0107409	0.0225464	0.575907	1.93739	-1.93739	0.163952	0.240058	0.314845	158	0.0217954	0.283459	0.777744	-1.0153	0.437041	0.44373	0.0120832	0.020267	0.518129	0.110608	-0.110608	0.739453	0.330568	0.336162	158	-0.0753029	-0.985269	0.328197	1.0519	0.563446	0.535649	0.0145164	0.0241922	0.432215	1.54773	-1.54773	0.213471	0.265103	0.25769	158	-0.239582	-3.21214	0.0020652	1.25645
t3fc5.c3cp1	-0.206721	-3.37535	0.00105593	1.28396	0.0936942	0.072973	0.00410598	0.00456378	0.360911	6.41888	-6.41888	0.0112913	0.0173494	0.128652	158	-0.250945	-3.66915	0.000453951	1.3145	0.107612	0.0818649	0.00402736	0.00574628	0.313977	11.5177	-11.5177	0.000689384	0.00324911	0.0103548	158	-0.234021	-3.37743	0.00117367	1.33204	0.148397	0.111405	0.00621512	0.00901829	0.333259	9.31969	-9.31969	0.00226705	0.00622243	0.0149914	158	-0.194229	-2.85534	0.00551226	1.18496
t3fc5.cp1cz	0.0326465	0.388716	0.69897	-1.03398	0.122826	0.127	0.00484089	0.00958352	0.512907	0.0557411	-0.0557411	0.813359	0.483639	0.617659	158	-0.0252803	-0.320014	0.750052	1.02624	0.163033	0.158865	0.00642162	0.011332	0.478914	0.148964	-0.148964	0.699527	0.322595	0.323929	158	-0.180609	-2.20889	0.0312556	1.22535	0.261364	0.213297	0.00996942	0.0193423	0.359302	6.6593	-6.6593	0.00986395	0.073991	0.0474625	158	-0.293813	-4.47343	2.54498e-05	1.33952
t3fc5.t3t5	-0.0380305	-0.541237	0.58994	1.04869	0.100504	0.0958378	0.00497921	0.00703835	0.487283	0.0538261	-0.0538261	0.816534	0.441316	0.617659	158	-0.102261	-1.50084	0.137349	1.13008	0.134876	0.119351	0.00618019	0.0082948	0.453444	0.725903	-0.725903	0.394214	0.103606	0.221961	158	-0.0476812	-0.58181	0.562967	1.05493	0.247339	0.234459	0.0103399	0.0195735	0.465085	0.410269	-0.410269	0.521833	0.356136	0.39243	158	0.0587487	0.55591	0.581127	-1.07144
t3fc5.t5cp5	0.104515	1.25153	0.215974	-1.11093	0.148744	0.165243	0.00595041	0.0117642	0.565822	1.45227	-1.45227	0.228164	0.272945	0.350429	158	-0.0118893	-0.153709	0.87833	1.01187	0.236149	0.233378	0.00915595	0.0155247	0.504704	0.00743478	-0.00743478	0.931287	0.358109	0.389429	158	0.0160458	0.199711	0.842389	-1.01512	0.349231	0.354514	0.0127326	0.0231822	0.50347	0.00405026	-0.00405026	0.949256	0.445477	0.537513	158	-0.11481	-1.36839	0.17673	1.10516
t3fc5.cp5p3	-0.200955	-2.90316	0.0048551	1.2524	0.0976198	0.0779459	0.00388892	0.00554979	0.358333	6.67107	-6.67107	0.00979904	0.0401268	0.119639	158	-0.0229072	-0.281581	0.779263	1.02372	0.111364	0.108784	0.00433119	0.00807362	0.478661	0.152163	-0.152163	0.696477	0.330875	0.323548	158	-0.131237	-1.7421	0.0862172	1.18186	0.156388	0.132324	0.00719195	0.0117933	0.40906	2.77222	-2.77222	0.0959128	0.129995	0.171237	158	-0.0197744	-0.225661	0.822339	1.02003
t3fc5.p3cp1	0.114871	1.39087	0.169723	-1.13499	0.154686	0.175568	0.00687729	0.0133456	0.580775	2.19096	-2.19096	0.138823	0.240787	0.296964	158	-0.0441254	-0.590632	0.556756	1.04534	0.244215	0.233622	0.00954466	0.0151849	0.47829	0.15862	-0.15862	0.69043	0.263473	0.321253	158	-0.086797	-1.17088	0.245761	1.08279	0.375405	0.346703	0.0131334	0.0206982	0.440985	1.17051	-1.17051	0.279297	0.226549	0.291276	158	-0.279128	-4.37076	3.48043e-05	1.29687
t3fc5.cp1pz	-0.146662	-2.12325	0.0369673	1.13845	0.101537	0.0891892	0.00338922	0.00472595	0.410863	2.63739	-2.63739	0.104375	0.113304	0.275862	158	-0.279654	-4.69803	8.31719e-06	1.37063	0.123727	0.0902703	0.00481927	0.00524313	0.30783	12.368	-12.368	0.000436761	0.000238192	0.00745945	158	-0.1488	-1.80125	0.0770404	1.18543	0.155868	0.131486	0.00615648	0.0120547	0.36835	5.79939	-5.79939	0.0160318	0.122471	0.0624303	158	-0.182345	-2.63056	0.0103405	1.18805
t3fc5.t5po7	0.0119159	0.153097	0.878815	-1.01336	0.0884132	0.0895946	0.00388611	0.00666649	0.513532	0.0607005	-0.0607005	0.805392	0.524479	0.615178	158	0.0485485	0.692913	0.490483	-1.04517	0.105686	0.110459	0.00399118	0.00561511	0.557082	1.0835	-1.0835	0.297915	0.242974	0.185503	158	-0.18119	-2.43488	0.0176272	1.24866	0.171843	0.137622	0.00736047	0.0119732	0.348733	7.67001	-7.67001	0.00561461	0.0508573	0.0316472	158	-0.0766471	-0.98212	0.329865	1.06788
t3fc5.po7p3	0.0238011	0.3117	0.756275	-1.02675	0.14238	0.146189	0.00631776	0.0104603	0.535202	0.415567	-0.415567	0.519158	0.497982	0.504594	158	0.0692891	0.867907	0.388918	-1.06854	0.214868	0.229595	0.00821668	0.0148461	0.552838	0.935019	-0.935019	0.333562	0.206564	0.199961	158	0.0254484	0.3265	0.74514	-1.0239	0.310868	0.318297	0.0114329	0.0196744	0.523714	0.189419	-0.189419	0.6634	0.413522	0.450003	158	-0.143984	-1.92965	0.0579532	1.13439
t3fc5.p3po1	-0.184437	-3.17325	0.00193801	1.23141	0.0934876	0.0759189	0.00396689	0.00386219	0.377142	5.00835	-5.00835	0.0252253	0.0232957	0.168194	158	-0.161158	-2.38141	0.0196373	1.16466	0.10057	0.0863514	0.00356237	0.00479164	0.388275	4.13982	-4.13982	0.0418856	0.0314241	0.0653569	158	-0.0960301	-1.10289	0.275083	1.10223	0.13614	0.123514	0.0048545	0.0103689	0.419695	2.16074	-2.16074	0.141577	0.242862	0.215144	158	-0.186294	-2.77178	0.00693336	1.18151
t3fc5.po1pz	0.0864887	1.00078	0.321455	-1.0889	0.113182	0.123243	0.00431868	0.00907877	0.548967	0.80124	-0.80124	0.370723	0.333305	0.439709	158	-0.0320008	-0.435261	0.664732	1.03297	0.169463	0.164054	0.0067617	0.0104258	0.484291	0.0826101	-0.0826101	0.773791	0.297269	0.345812	158	-0.0224336	-0.27214	0.786496	1.02348	0.26143	0.255432	0.010219	0.0195251	0.486432	0.0617067	-0.0617067	0.803819	0.427388	0.498151	158	-0.194821	-2.63667	0.0104263	1.16559
t3fc5.po7o1	-0.0518182	-0.791343	0.430872	1.05741	0.0871653	0.0824324	0.00377664	0.00463754	0.490762	0.0283443	-0.0283443	0.866302	0.378009	0.633225	158	-0.0439639	-0.563112	0.575387	1.04874	0.109835	0.10473	0.00454015	0.00784685	0.474241	0.22105	-0.22105	0.638241	0.269526	0.305122	158	-0.0581278	-0.743933	0.459732	1.06271	0.157884	0.148568	0.00625849	0.0108477	0.462576	0.467388	-0.467388	0.494191	0.317985	0.383332	158	-0.143242	-1.99835	0.0495061	1.11978
t3fc5.o1po1	0.0481838	0.560776	0.577274	-1.0566	0.10705	0.113108	0.00470118	0.00972735	0.518394	0.113368	-0.113368	0.736342	0.436388	0.588499	158	0.0623008	0.794308	0.430071	-1.06559	0.158091	0.168459	0.00648616	0.0113281	0.553963	0.979176	-0.979176	0.322402	0.221852	0.195423	158	-0.00142985	-0.0194515	0.984537	1.0016	0.238975	0.238595	0.010657	0.0164106	0.51143	0.0438499	-0.0438499	0.834133	0.483897	0.509205	158	-0.131536	-1.67877	0.0983189	1.11727
t3fc5.po1oz	0.0237489	0.282764	0.778407	-1.02611	0.0972975	0.0998378	0.00405188	0.00801823	0.502359	0.00185878	-0.00185878	0.965611	0.501718	0.654825	158	-0.056833	-0.769104	0.444487	1.0591	0.131959	0.124595	0.00516694	0.00806109	0.476084	0.19122	-0.19122	0.661903	0.226938	0.311811	158	-0.0729983	-0.960881	0.340185	1.09466	0.176182	0.160946	0.00822827	0.0135541	0.457418	0.608608	-0.608608	0.435312	0.271221	0.357827	158	-0.153506	-2.25745	0.0267446	1.13878
t3fc5.o1oz	-0.116892	-1.74784	0.0842019	1.14552	0.0869669	0.0759189	0.00385948	0.00500591	0.436909	1.32193	-1.32193	0.250245	0.167344	0.365123	158	-0.0184632	-0.193368	0.847491	1.01875	0.0942479	0.0925135	0.00329061	0.0083441	0.436725	1.3267	-1.3267	0.249393	0.350177	0.167772	158	-0.0312115	-0.394449	0.69463	1.03577	0.136917	0.132189	0.00589465	0.0104372	0.466682	0.371789	-0.371789	0.542031	0.398523	0.401748	158	-0.0680126	-0.933427	0.353811	1.05481
t3fc5.fp2fpz	-0.11871	-1.74638	0.084593	1.1411	0.0875868	0.0767568	0.00370763	0.004971	0.431987	1.53278	-1.53278	0.215696	0.167565	0.343122	158	-0.128366	-1.71756	0.0905642	1.14932	0.10319	0.0897838	0.00411045	0.00663541	0.405771	2.94614	-2.94614	0.0860832	0.0797616	0.0930571	158	-0.294339	-4.42237	3.16722e-05	1.48052	0.139289	0.0940811	0.00597831	0.00829228	0.284017	15.6507	-15.6507	7.61828e-05	0.000236282	0.000892834	158	-0.169904	-2.49794	0.0145854	1.15637
t3fc5.fp2af2	-0.037125	-0.454563	0.651124	1.03798	0.0933058	0.0898919	0.00352796	0.00663006	0.468891	0.321105	-0.321105	0.570944	0.464932	0.527961	158	-0.150159	-1.86254	0.0675874	1.16368	0.137471	0.118135	0.00489268	0.00915623	0.402925	3.13926	-3.13926	0.0764285	0.0668245	0.0869081	158	0.000781037	0.0099482	0.992095	-1.00096	0.160818	0.160973	0.00774203	0.0134969	0.508414	0.0237082	-0.0237082	0.87763	0.484921	0.519937	158	-0.214417	-3.46479	0.000796169	1.22607
t3fc5.af2fpz	-0.0645363	-0.906575	0.367606	1.06751	0.0951818	0.0891622	0.0037633	0.00547058	0.472523	0.250954	-0.250954	0.616404	0.355212	0.54458	158	-0.195725	-2.95318	0.00410123	1.2402	0.135182	0.109	0.00538841	0.00704021	0.362452	6.32518	-6.32518	0.0119036	0.0121142	0.0377865	158	-0.0572967	-0.705681	0.483197	1.07261	0.172719	0.161027	0.0078389	0.0145967	0.453483	0.722437	-0.722437	0.395346	0.326011	0.342348	158	-0.202897	-2.99046	0.00372942	1.20367
t3fc5.f8fp2	-0.0798757	-1.10217	0.274134	1.09384	0.104595	0.0956216	0.00449987	0.00678502	0.455446	0.661001	-0.661001	0.416207	0.309636	0.459289	158	-0.0796056	-1.09514	0.2772	1.08678	0.122777	0.112973	0.00492822	0.00747353	0.464446	0.420946	-0.420946	0.516465	0.166824	0.265577	158	-0.0651785	-0.907575	0.367133	1.07897	0.161496	0.149676	0.00729594	0.0107885	0.476747	0.180601	-0.180601	0.670857	0.281887	0.452473	158	-0.206066	-3.67859	0.000348227	1.24864
t3fc5.f8f4	-0.021848	-0.288246	0.774071	1.02056	0.119074	0.116676	0.0043465	0.0070964	0.503824	0.00487268	-0.00487268	0.944349	0.501705	0.650298	158	-0.101088	-1.28496	0.203673	1.09599	0.176306	0.160865	0.00591888	0.0104578	0.444669	1.02444	-1.02444	0.311469	0.134677	0.190921	158	-0.0658966	-0.776452	0.440826	1.07301	0.218256	0.203405	0.00846774	0.0171499	0.439085	1.24273	-1.24273	0.264946	0.310732	0.284074	158	-0.205952	-3.29287	0.00140055	1.23235
t3fc5.f4af2	0.0412568	0.550506	0.583815	-1.041	0.0820413	0.0854054	0.00323874	0.00518204	0.526683	0.236769	-0.236769	0.626549	0.438926	0.550414	158	-0.144564	-2.16027	0.0336724	1.15634	0.0965702	0.0835135	0.00367026	0.00480203	0.413024	2.51228	-2.51228	0.112962	0.0438024	0.106374	158	-0.157467	-2.21244	0.0301204	1.19962	0.113802	0.0948649	0.00478572	0.00709631	0.388076	4.17298	-4.17298	0.0410734	0.0719699	0.111569	158	-0.146033	-2.62224	0.00978554	1.15121
t3fc5.af2fz	-0.0224212	-0.280706	0.779903	1.02209	0.0881488	0.0862432	0.00329497	0.00593501	0.481064	0.118982	-0.118982	0.730141	0.501718	0.584961	158	-0.163331	-2.21001	0.030539	1.19048	0.125901	0.105757	0.0048393	0.00772417	0.372916	5.36344	-5.36344	0.0205632	0.041579	0.0476646	158	-0.0493805	-0.618856	0.538357	1.06153	0.14586	0.137405	0.00663127	0.0119434	0.454892	0.681151	-0.681151	0.409191	0.347299	0.345979	158	-0.206683	-2.99763	0.0036879	1.22287
t3fc5.f8fc6	-0.13072	-2.09252	0.039006	1.15721	0.0952975	0.0823514	0.00410462	0.00462923	0.434822	1.40833	-1.40833	0.235334	0.116281	0.354974	158	-0.24622	-4.00561	0.000122561	1.29917	0.110008	0.0846757	0.00416236	0.00476143	0.339266	8.58358	-8.58358	0.00339209	0.00135719	0.0225029	158	-0.0600174	-0.800516	0.426267	1.06662	0.126496	0.118595	0.00522155	0.00837597	0.462609	0.467389	-0.467389	0.494191	0.303837	0.383332	158	-0.112341	-1.89276	0.0609925	1.11997
t3fc5.fc6f4	-0.0358069	-0.458475	0.648213	1.03742	0.121967	0.117568	0.00480547	0.00830568	0.487301	0.0538238	-0.0538238	0.816538	0.463923	0.617659	158	-0.108101	-1.39419	0.168218	1.1163	0.168893	0.151297	0.00633795	0.0109136	0.437809	1.29363	-1.29363	0.25538	0.11995	0.169545	158	-0.059412	-0.734601	0.46551	1.06685	0.201231	0.188622	0.0081661	0.0150986	0.453244	0.736398	-0.736398	0.390817	0.319457	0.34065	158	-0.212724	-3.08825	0.00282256	1.24181
t3fc5.f4fc2	-0.0663355	-0.832224	0.408588	1.0693	0.0842149	0.0787568	0.00318396	0.00573376	0.448524	0.880366	-0.880366	0.348101	0.370389	0.428564	158	-0.212783	-2.95787	0.00424164	1.24192	0.103818	0.0835946	0.00371595	0.00573926	0.341667	8.3327	-8.3327	0.00389378	0.0123606	0.0237101	158	-0.0680261	-0.929476	0.355867	1.08969	0.126934	0.116486	0.00613862	0.00941579	0.454362	0.694797	-0.694797	0.404538	0.276546	0.345736	158	-0.216004	-3.20195	0.00197427	1.20531
t3fc5.fc2fz	-0.02638	-0.376525	0.707577	1.02602	0.082719	0.0806216	0.00323086	0.00453769	0.495605	0.00641173	-0.00641173	0.936179	0.48584	0.648741	158	-0.163667	-2.19339	0.0318299	1.18456	0.0992149	0.0837568	0.00369277	0.00600268	0.388889	4.11452	-4.11452	0.0425165	0.0422965	0.0656631	158	-0.184995	-2.47103	0.0161124	1.23666	0.130752	0.10573	0.0052542	0.0086565	0.365354	6.03968	-6.03968	0.0139878	0.0473721	0.0573069	158	-0.139587	-2.30124	0.0233709	1.14399
t3fc5.t4f8	-0.16284	-2.7507	0.00695756	1.20996	0.107719	0.089027	0.00478492	0.00482509	0.410666	2.65747	-2.65747	0.103064	0.0481076	0.275862	158	-0.137472	-1.87901	0.0645008	1.1591	0.124306	0.107243	0.00491372	0.00763629	0.408938	2.77232	-2.77232	0.095907	0.0652486	0.0986281	158	-0.10414	-1.28103	0.205292	1.12786	0.191157	0.169486	0.0079451	0.0149346	0.421665	2.06521	-2.06521	0.150695	0.207081	0.22076	158	-0.198618	-3.30083	0.00132339	1.19205
t3fc5.t4fc6	-0.0390444	-0.492833	0.623911	1.04227	0.153636	0.147405	0.00620414	0.0110163	0.471736	0.267655	-0.267655	0.604909	0.455359	0.541465	158	-0.0882698	-1.0936	0.278603	1.08651	0.196628	0.180973	0.00680876	0.0125923	0.448376	0.895712	-0.895712	0.343934	0.166824	0.204495	158	-0.119965	-1.47348	0.146067	1.13942	0.264314	0.231973	0.0102591	0.0194036	0.425503	1.86942	-1.86942	0.171541	0.172186	0.234471	158	-0.264239	-4.22544	5.68692e-05	1.29048
t3fc5.fc6c4	-0.0961853	-1.44713	0.151566	1.11838	0.090438	0.0808649	0.00408248	0.00520527	0.456453	0.628101	-0.628101	0.428053	0.226481	0.465215	158	-0.1595	-2.11039	0.038725	1.17754	0.0970992	0.0824595	0.0035749	0.00594489	0.379698	4.81703	-4.81703	0.0281799	0.0485014	0.0540914	158	-0.0669392	-0.824925	0.412776	1.07805	0.129017	0.119676	0.00535723	0.0099758	0.426999	1.78081	-1.78081	0.18205	0.299747	0.241851	158	-0.179213	-2.55535	0.0126815	1.16562
t3fc5.c4fc2	-0.137748	-2.2796	0.0246501	1.15128	0.122347	0.10627	0.00486707	0.00510382	0.419717	2.15481	-2.15481	0.142124	0.0877819	0.299535	158	-0.0925906	-1.26271	0.210954	1.10038	0.152388	0.138486	0.0059815	0.00924302	0.442252	1.11789	-1.11789	0.290373	0.138389	0.182748	158	-0.115542	-1.51326	0.135153	1.14848	0.18295	0.159297	0.00801028	0.013422	0.420013	2.14268	-2.14268	0.143251	0.165873	0.216293	158	-0.251576	-3.87541	0.000211107	1.29222
t3fc5.fc2cz	-0.153476	-2.48055	0.0148147	1.17584	0.0959421	0.0815946	0.00386728	0.00430107	0.424283	1.89795	-1.89795	0.168307	0.065915	0.318074	158	-0.240852	-3.83092	0.000235108	1.28955	0.110727	0.0858649	0.00416085	0.00498062	0.346432	7.79691	-7.79691	0.00523356	0.00218114	0.0261988	158	-0.108091	-1.28478	0.204244	1.15222	0.14057	0.122	0.00644789	0.0129361	0.40905	2.77902	-2.77902	0.0955065	0.206704	0.170769	158	-0.159993	-2.4859	0.0147865	1.18935
t3fc5.t4t6	-0.160619	-2.37241	0.0200906	1.1898	0.0967273	0.0812973	0.00387871	0.00522078	0.390178	4.00714	-4.00714	0.0453079	0.0761923	0.190208	158	-0.183722	-2.9254	0.00431594	1.22207	0.112992	0.0924595	0.00457755	0.00532045	0.395852	3.59885	-3.59885	0.0578194	0.0125331	0.0758472	158	-0.0414511	-0.443927	0.659056	1.04751	0.183174	0.174865	0.00712723	0.0173062	0.440583	1.18393	-1.18393	0.276558	0.388659	0.290136	158	-0.1852	-2.48736	0.0154288	1.15344
t3fc5.t4cp6	-0.125751	-2.03392	0.0446189	1.14682	0.0938843	0.0818649	0.00397383	0.00437389	0.441573	1.1398	-1.1398	0.285695	0.125085	0.394532	158	-0.130459	-1.58427	0.11871	1.13466	0.102273	0.0901351	0.00351473	0.00680754	0.390056	3.9911	-3.9911	0.0457413	0.0949655	0.0681218	158	-0.155593	-2.04732	0.0447567	1.19992	0.141785	0.118162	0.00590598	0.00991242	0.372756	5.42002	-5.42002	0.0199071	0.0913523	0.0733569	158	-0.194605	-2.33663	0.0231393	1.19113
t3fc5.cp6c4	0.0518175	0.63741	0.526357	-1.05451	0.141273	0.148973	0.00570784	0.010647	0.535802	0.42891	-0.42891	0.512524	0.417357	0.502252	158	-0.098085	-1.26303	0.211294	1.10163	0.192339	0.174595	0.00705022	0.0121519	0.437668	1.30293	-1.30293	0.253679	0.138394	0.16919	158	-0.0836694	-1.02725	0.308576	1.09209	0.250769	0.229622	0.0096689	0.018174	0.429691	1.66218	-1.66218	0.197309	0.257693	0.248988	158	-0.248664	-4.23226	4.91161e-05	1.28575
t3fc5.c4cp2	-0.0816942	-1.07649	0.2857	1.08872	0.0888926	0.0816486	0.00349385	0.00575112	0.441693	1.13106	-1.13106	0.287549	0.314403	0.394532	158	-0.173014	-2.29216	0.0251895	1.19403	0.0966198	0.0809189	0.00352502	0.00587321	0.396668	3.55234	-3.55234	0.0594616	0.0365739	0.0774315	158	-0.093527	-1.0496	0.298823	1.11581	0.141678	0.126973	0.00572914	0.0127849	0.414311	2.46019	-2.46019	0.116765	0.253123	0.191961	158	-0.172391	-2.52348	0.0136639	1.15265
t3fc5.cp2cz	-0.146716	-2.25832	0.026409	1.17179	0.115785	0.0988108	0.00473649	0.00583621	0.411725	2.60408	-2.60408	0.106589	0.0914702	0.278045	158	-0.165138	-2.3195	0.0232273	1.17671	0.148074	0.125838	0.00534908	0.00795573	0.397934	3.48273	-3.48273	0.0620124	0.0345093	0.0789689	158	-0.15883	-2.02556	0.0472302	1.19302	0.189851	0.159135	0.00742316	0.0132231	0.381561	4.70002	-4.70002	0.0301622	0.0944995	0.0920171	158	-0.239017	-3.82656	0.000236523	1.26547
t3fc5.t6cp6	-0.0338238	-0.462042	0.645493	1.03643	0.113223	0.109243	0.00471376	0.00720948	0.49752	0.00204038	-0.00204038	0.963971	0.463432	0.654825	158	-0.0614607	-0.772417	0.442894	1.05987	0.150702	0.142189	0.00536648	0.00962689	0.462057	0.481526	-0.481526	0.487732	0.226358	0.256695	158	-0.0172917	-0.190658	0.849558	1.01819	0.215471	0.211622	0.00807936	0.0185034	0.462038	0.484347	-0.484347	0.48646	0.448012	0.382094	158	-0.102161	-1.37282	0.174395	1.08066
t3fc5.cp6p4	-0.157179	-2.29998	0.0241252	1.17929	0.089562	0.0759459	0.00349078	0.0047814	0.401762	3.1907	-3.1907	0.0740583	0.0868223	0.241803	158	-0.140599	-1.94226	0.0561419	1.1621	0.0980248	0.0843514	0.00386179	0.00588621	0.406341	2.92486	-2.92486	0.0872248	0.0600362	0.0940291	158	-0.0553935	-0.687244	0.494623	1.06932	0.137769	0.128838	0.00621456	0.0114127	0.460535	0.519286	-0.519286	0.471146	0.330096	0.375558	158	-0.199753	-2.58568	0.012116	1.18739
t3fc5.p4cp2	-0.121642	-1.86601	0.0653855	1.12595	0.121785	0.108162	0.00460064	0.00566859	0.431368	1.56849	-1.56849	0.210427	0.152945	0.342603	158	-0.226016	-3.39948	0.00105366	1.28132	0.162347	0.126703	0.00629321	0.00838666	0.355042	7.025	-7.025	0.00803795	0.00560951	0.0315374	158	-0.0573932	-0.711134	0.479811	1.06606	0.215893	0.202514	0.00897897	0.0165328	0.456093	0.647645	-0.647645	0.420956	0.325198	0.350163	158	-0.306656	-5.18792	1.10764e-06	1.3419
t3fc5.cp2pz	-0.00777651	-0.0956348	0.924139	1.00766	0.0988595	0.0981081	0.00371797	0.00692157	0.493711	0.0132183	-0.0132183	0.908468	0.537904	0.643161	158	-0.134787	-1.78886	0.0782976	1.15629	0.126942	0.109784	0.00498935	0.00819197	0.410987	2.65728	-2.65728	0.103077	0.0733945	0.101684	158	-0.151305	-1.79802	0.0776981	1.20543	0.190165	0.157757	0.00796893	0.0161673	0.370354	5.65179	-5.65179	0.0174376	0.122584	0.0665824	158	-0.213253	-2.98655	0.00388913	1.19891
t3fc5.t6po8	-0.200028	-2.6869	0.0091448	1.24803	0.0866198	0.0694054	0.00333626	0.00546961	0.342497	8.23828	-8.23828	0.0041016	0.0537619	0.0887198	158	-0.286178	-4.266	5.66429e-05	1.3181	0.0948678	0.071973	0.00311709	0.00436879	0.303303	12.9239	-12.9239	0.000324405	0.000797338	0.00673209	158	-0.0516974	-0.633808	0.528701	1.06139	0.141537	0.133351	0.00607269	0.0113986	0.455381	0.667639	-0.667639	0.413876	0.343436	0.347445	158	-0.125283	-1.71693	0.0904774	1.10695
t3fc5.po8p4	-0.0326411	-0.46148	0.645801	1.03196	0.11014	0.10673	0.00423293	0.00605873	0.507422	0.0183608	-0.0183608	0.892215	0.463432	0.643137	158	-0.0446537	-0.609935	0.543894	1.04331	0.147727	0.141595	0.00549861	0.0084179	0.487882	0.0491627	-0.0491627	0.824527	0.258862	0.362721	158	0.00869732	0.0999971	0.920723	-1.00941	0.195967	0.197811	0.00788806	0.0166668	0.493157	0.0156833	-0.0156833	0.900339	0.466573	0.526279	158	-0.0955674	-1.26625	0.20992	1.07315
t3fc5.p4po2	0.121321	1.38273	0.17265	-1.11755	0.0849587	0.0949459	0.00301279	0.00656453	0.572877	1.76463	-1.76463	0.184048	0.242332	0.329513	158	-0.0508197	-0.670724	0.504764	1.05396	0.103231	0.0979459	0.00411205	0.00672228	0.492235	0.0200686	-0.0200686	0.887346	0.24695	0.379062	158	-0.092144	-1.08181	0.284117	1.1181	0.160281	0.143351	0.00686862	0.0140614	0.41278	2.55113	-2.55113	0.110215	0.248527	0.186106	158	-0.208561	-2.80435	0.00664205	1.18474
t3fc5.po2pz	-0.0240845	-0.322774	0.747869	1.02649	0.105174	0.102459	0.00448641	0.00711178	0.506957	0.0162021	-0.0162021	0.898713	0.49544	0.643161	158	-0.148194	-2.1025	0.0389416	1.16054	0.142182	0.122514	0.00530814	0.00770287	0.413258	2.5121	-2.5121	0.112975	0.0485611	0.106374	158	-0.0422091	-0.487111	0.628176	1.0493	0.192702	0.183649	0.0079867	0.0167834	0.458502	0.577018	-0.577018	0.447484	0.377713	0.364798	158	-0.225478	-3.16737	0.00228135	1.21551
t3fc5.po8o2	-0.110135	-1.84007	0.068485	1.1355	0.0825537	0.0727027	0.00375316	0.00381771	0.450723	0.801362	-0.801362	0.370686	0.155147	0.439709	158	-0.0873691	-1.13382	0.261159	1.09473	0.0905372	0.0827027	0.00351032	0.00595174	0.437992	1.27985	-1.27985	0.257928	0.160545	0.170799	158	-0.0288037	-0.346841	0.729999	1.03229	0.123289	0.119432	0.00509917	0.00988177	0.4844	0.0814371	-0.0814371	0.775359	0.408811	0.488705	158	-0.148606	-2.1716	0.0329266	1.12094
t3fc5.o2po2	-0.020301	-0.271324	0.786978	1.02335	0.0955868	0.0934054	0.00427417	0.00680945	0.493369	0.0146734	-0.0146734	0.903585	0.502916	0.643161	158	-0.0983046	-1.31253	0.193877	1.10985	0.126793	0.114243	0.0050444	0.00812297	0.441322	1.14857	-1.14857	0.28385	0.13123	0.180618	158	-0.0444363	-0.593332	0.554968	1.05532	0.172645	0.163595	0.00808988	0.0129308	0.489791	0.0349021	-0.0349021	0.851801	0.352142	0.513633	158	-0.152342	-1.975	0.0527118	1.14096
t3fc5.po2oz	0.00725659	0.0880034	0.930182	-1.00793	0.108116	0.108973	0.00451667	0.00863095	0.493366	0.014673	-0.014673	0.903586	0.540086	0.643161	158	-0.0379651	-0.485628	0.628944	1.04167	0.151802	0.14573	0.00625217	0.0108278	0.472266	0.25715	-0.25715	0.612085	0.28656	0.297686	158	-0.000524196	-0.00669093	0.994683	1.00062	0.213727	0.213595	0.00989602	0.0171837	0.499328	0.000151726	-0.000151726	0.990172	0.485397	0.548199	158	-0.0844987	-1.14467	0.256355	1.07195
t3fc5.o2oz	-0.158444	-2.58165	0.0112788	1.18708	0.0838017	0.0705946	0.00345113	0.0037763	0.396111	3.5604	-3.5604	0.0591736	0.058445	0.21594	158	-0.106851	-1.48108	0.143021	1.1192	0.093438	0.0834865	0.0037235	0.00559301	0.430762	1.58919	-1.58919	0.207442	0.10701	0.151224	158	-0.12148	-1.83426	0.070136	1.13684	0.109413	0.0962432	0.00443548	0.00564615	0.440991	1.15739	-1.15739	0.282006	0.118149	0.292812	158	-0.129818	-1.85669	0.0672854	1.10422
fc5c3.c3fc1	-0.0739398	-0.892545	0.375884	1.08817	0.100876	0.0927027	0.00420008	0.00813732	0.420626	2.0951	-2.0951	0.147772	0.358363	0.304249	158	-0.167864	-2.20898	0.0307924	1.24404	0.121983	0.0980541	0.00552981	0.00931505	0.362127	6.3664	-6.3664	0.0116302	0.0416304	0.0375194	158	-0.0617134	-0.814959	0.418061	1.08463	0.227537	0.209784	0.0113667	0.0185838	0.463846	0.439705	-0.439705	0.507265	0.300744	0.388132	158	-0.00161019	-0.0208074	0.983465	1.00181
fc5c3.fc1cz	0.0686816	0.81721	0.417307	-1.07656	0.15919	0.171378	0.00669907	0.0133254	0.534649	0.402441	-0.402441	0.525831	0.373436	0.507966	158	0.00659662	0.0823342	0.934657	-1.00728	0.182777	0.184108	0.00781634	0.014154	0.50101	0.000341409	-0.000341409	0.985258	0.372838	0.401963	158	-0.104308	-1.26407	0.211383	1.11104	0.310041	0.279054	0.0112633	0.0217731	0.422113	2.04164	-2.04164	0.153045	0.209464	0.222559	158	-0.181089	-2.53331	0.0135228	1.18753
fc5c3.t3cp5	0.0685168	0.844659	0.401753	-1.07141	0.345364	0.370027	0.0138194	0.025722	0.543157	0.627961	-0.627961	0.428104	0.368373	0.465215	158	-0.0303327	-0.381949	0.703839	1.02285	0.437529	0.427757	0.0125173	0.0223138	0.473472	0.236732	-0.236732	0.626577	0.309286	0.302198	158	-0.171368	-2.14199	0.0363734	1.11224	0.581884	0.523162	0.0129988	0.0241371	0.383979	4.53223	-4.53223	0.0332623	0.0815226	0.0986766	158	-0.265065	-3.40744	0.0011866	1.29376
fc5c3.cp5c3	-0.0474658	-0.668306	0.506026	1.05756	0.110215	0.104216	0.00510895	0.00738009	0.491346	0.0249904	-0.0249904	0.874391	0.409929	0.637179	158	-0.100578	-1.25497	0.214424	1.10367	0.121702	0.11027	0.00436997	0.00799293	0.432329	1.52759	-1.52759	0.216475	0.139564	0.155063	158	-0.107803	-1.40157	0.165943	1.13214	0.163579	0.144486	0.00691843	0.0117341	0.413507	2.50545	-2.50545	0.113453	0.183209	0.189144	158	-0.135824	-2.01406	0.0473315	1.14332
fc5c3.c3cp1	0.15494	1.72157	0.0913011	-1.22175	0.155603	0.190108	0.00796404	0.0183924	0.584885	2.41528	-2.41528	0.120156	0.175065	0.284314	158	0.119072	1.39209	0.169624	-1.15592	0.186818	0.215946	0.00908457	0.0188487	0.576321	1.96035	-1.96035	0.161476	0.120613	0.131695	158	0.0639368	0.749346	0.456881	-1.06997	0.299959	0.320946	0.0123017	0.0251612	0.545536	0.698139	-0.698139	0.40341	0.316433	0.345021	158	-0.0416753	-0.450446	0.654363	1.04366
fc5c3.cp1cz	-0.160292	-2.4383	0.016843	1.20826	0.088562	0.0732973	0.00387634	0.00491594	0.424256	1.90359	-1.90359	0.167677	0.0698163	0.318074	158	0.00105049	0.0135516	0.989231	-1.0013	0.108264	0.108405	0.00526799	0.00896761	0.51049	0.0364586	-0.0364586	0.848572	0.383913	0.368282	158	-0.0311622	-0.397458	0.692402	1.03813	0.227603	0.219243	0.0104786	0.0182379	0.481423	0.116139	-0.116139	0.73326	0.398523	0.474807	158	-0.0516652	-0.74616	0.457824	1.05103
fc5c3.t3t5	0.0058154	0.0711271	0.943542	-1.00662	0.210364	0.211757	0.00919517	0.0172938	0.493623	0.0136932	-0.0136932	0.906846	0.544414	0.643161	158	-0.0738203	-0.803666	0.425424	1.09054	0.181884	0.166784	0.00733191	0.0173	0.397085	3.55206	-3.55206	0.0594717	0.219864	0.0774315	158	-0.160937	-2.04203	0.045555	1.20003	0.234331	0.19527	0.00929143	0.0167199	0.360582	6.53286	-6.53286	0.0105899	0.0927468	0.0495459	158	-0.164472	-2.08684	0.0411671	1.18067
fc5c3.t5cp5	-0.169745	-2.52803	0.013423	1.20635	0.0855207	0.0708919	0.0034808	0.00462267	0.39409	3.71687	-3.71687	0.0538651	0.06383	0.207158	158	-0.115061	-1.78968	0.0768418	1.12297	0.100339	0.0893514	0.00394035	0.00470802	0.452928	0.736546	-0.736546	0.39077	0.072521	0.221028	158	-0.0553029	-0.719012	0.474769	1.06981	0.151132	0.14127	0.00700823	0.0117904	0.462697	0.464606	-0.464606	0.495479	0.323249	0.3836	158	-0.117267	-1.7444	0.0848457	1.12495
fc5c3.cp5p3	-0.0319145	-0.410159	0.683093	1.04079	0.19581	0.188135	0.00942142	0.0161668	0.477609	0.168591	-0.168591	0.681367	0.476498	0.569196	158	-0.0119556	-0.143726	0.886229	1.01309	0.224686	0.221784	0.00924156	0.0179534	0.48567	0.0690521	-0.0690521	0.792722	0.360403	0.351929	158	-0.0162646	-0.205627	0.837768	1.01557	0.326438	0.321432	0.0119833	0.0211892	0.496529	0.00405027	-0.00405027	0.949255	0.444062	0.537513	158	-0.0398217	-0.445601	0.657759	1.04023
fc5c3.p3cp1	-0.137836	-1.78339	0.0794014	1.18679	0.0909339	0.0766216	0.00402745	0.00694156	0.379147	4.83535	-4.83535	0.0278819	0.164344	0.172967	158	-0.132398	-1.75955	0.0831773	1.14243	0.114521	0.100243	0.00423053	0.00692413	0.398878	3.42184	-3.42184	0.0643394	0.0762475	0.0806354	158	-0.0545853	-0.707694	0.481735	1.06185	0.153537	0.144595	0.00643178	0.0108769	0.455179	0.671001	-0.671001	0.412703	0.325688	0.347199	158	-0.175544	-2.62935	0.0102244	1.1712
fc5c3.cp1pz	-0.0729943	-0.912274	0.365305	1.07892	0.0858182	0.0795405	0.00332028	0.00602729	0.449977	0.831018	-0.831018	0.361978	0.353908	0.43626	158	-0.055274	-0.778921	0.438518	1.0506	0.0987851	0.094027	0.00347904	0.00502105	0.467793	0.344824	-0.344824	0.557058	0.224952	0.279366	158	0.0225231	0.276245	0.783341	-1.0252	0.163554	0.167676	0.00703117	0.0131609	0.516158	0.0873988	-0.0873988	0.76751	0.426475	0.487079	158	-0.119189	-1.92303	0.0573447	1.12318
fc5c3.t5po7	-0.118811	-1.46979	0.147004	1.17018	0.12581	0.107514	0.00588066	0.0109718	0.386445	4.31674	-4.31674	0.0377391	0.223372	0.185679	158	-0.110853	-1.29567	0.200617	1.12918	0.131198	0.116189	0.00503498	0.0104327	0.391343	3.95761	-3.95761	0.04666	0.134151	0.0686525	158	-0.0498157	-0.651991	0.51673	1.05534	0.19986	0.189378	0.00829304	0.0137713	0.473236	0.240746	-0.240746	0.623667	0.33794	0.436819	158	-0.0784378	-0.944933	0.348728	1.06922
fc5c3.po7p3	-0.077143	-0.926221	0.358299	1.08101	0.093843	0.0868108	0.00345337	0.00676147	0.43079	1.5944	-1.5944	0.206698	0.351382	0.34059	158	-0.0910494	-1.36629	0.175498	1.09862	0.116661	0.106189	0.00471731	0.00604088	0.465525	0.394695	-0.394695	0.529842	0.123474	0.270521	158	-0.0311421	-0.396814	0.692876	1.03859	0.161066	0.155081	0.00750362	0.0130837	0.477676	0.16691	-0.16691	0.682873	0.398523	0.457446	158	-0.134027	-2.15566	0.0335602	1.15457
fc5c3.p3po1	-0.163178	-1.93348	0.0583979	1.1925	0.094562	0.0792973	0.00346497	0.00709395	0.353417	7.16801	-7.16801	0.00742151	0.144895	0.11118	158	-0.0222224	-0.28871	0.773742	1.02127	0.0979587	0.0959189	0.0036127	0.00607157	0.481849	0.109263	-0.109263	0.740985	0.329542	0.336338	158	-0.00751904	-0.0930482	0.926181	1.00846	0.15405	0.152757	0.00663462	0.0122078	0.501681	0.00094837	-0.00094837	0.975433	0.467933	0.545138	158	-0.140283	-2.32883	0.0217665	1.14537
fc5c3.po1pz	-0.122869	-1.72717	0.0883945	1.1432	0.0865124	0.0756757	0.00353339	0.00518473	0.427701	1.73211	-1.73211	0.188141	0.17169	0.331452	158	-0.0681711	-0.94983	0.345376	1.0694	0.103934	0.0971892	0.00398009	0.00588068	0.473708	0.230815	-0.230815	0.63092	0.191314	0.303117	158	-0.172763	-2.34888	0.021783	1.22898	0.151264	0.123081	0.00639776	0.0101507	0.356598	6.88404	-6.88404	0.00869685	0.0584312	0.0434359	158	-0.19131	-3.05993	0.00288266	1.18037
fc5c3.po7o1	-0.0208234	-0.222207	0.825083	1.02426	0.0940661	0.0918378	0.00379943	0.0092803	0.443743	1.04961	-1.04961	0.305596	0.512841	0.406554	158	-0.11003	-1.33085	0.188591	1.11993	0.0964959	0.0861622	0.00355425	0.00690351	0.404757	3.03826	-3.03826	0.0813232	0.129018	0.0897865	158	-0.10067	-1.50312	0.136612	1.12774	0.13286	0.117811	0.00611567	0.00792664	0.454729	0.684539	-0.684539	0.408028	0.166953	0.34574	158	-0.12599	-1.65602	0.102611	1.11201
fc5c3.o1po1	0.0540574	0.622622	0.536195	-1.0584	0.0997686	0.105595	0.004005	0.00845678	0.521955	0.160286	-0.160286	0.688893	0.420812	0.572148	158	0.0124737	0.163932	0.870294	-1.01252	0.122521	0.124054	0.00486073	0.00799173	0.525062	0.209613	-0.209613	0.647071	0.356332	0.308161	158	-0.0177173	-0.233381	0.816197	1.02164	0.172851	0.169189	0.00817897	0.0133911	0.496972	0.00307257	-0.00307257	0.955795	0.437089	0.53977	158	-0.0979467	-1.60549	0.111423	1.10704
fc5c3.po1oz	-0.0608954	-0.734312	0.465794	1.07627	0.0990165	0.092	0.00438151	0.00849147	0.440659	1.1663	-1.1663	0.280162	0.393939	0.390047	158	-0.0552524	-0.621376	0.537088	1.07011	0.127661	0.119297	0.00554835	0.0122635	0.436784	1.336	-1.336	0.24774	0.256357	0.16702	158	-0.0454333	-0.579255	0.56453	1.05952	0.199248	0.188054	0.00961451	0.0167631	0.474462	0.219096	-0.219096	0.639729	0.356477	0.442053	158	-0.119242	-1.6793	0.0973777	1.12108
fc5c3.o1oz	-0.170882	-2.66026	0.00925791	1.20391	0.0874298	0.0726216	0.00354034	0.00429546	0.399504	3.3464	-3.3464	0.0673522	0.0537619	0.231565	158	-0.0256995	-0.348277	0.7287	1.0276	0.0864298	0.0841081	0.00361036	0.00560376	0.484452	0.0802782	-0.0802782	0.776921	0.316219	0.346327	158	-0.0249635	-0.328771	0.743384	1.02691	0.112405	0.109459	0.00466768	0.00764712	0.485278	0.0723384	-0.0723384	0.787962	0.413354	0.491928	158	-0.184035	-2.70569	0.00836907	1.17207
fc5c3.fp2fpz	-0.272679	-4.94252	2.45808e-06	1.43649	0.12843	0.0894054	0.00586839	0.00528234	0.306742	12.4697	-12.4697	0.000413606	0.000221927	0.0368838	158	-0.248685	-4.34248	3.06736e-05	1.48488	0.156033	0.105081	0.00840896	0.008183	0.328251	9.89229	-9.89229	0.00165973	0.000519898	0.0174178	158	-0.391055	-8.57938	8.98594e-15	2.31017	0.212223	0.0918649	0.0123502	0.00665429	0.178579	34.6918	-34.6918	3.86249e-09	1.84293e-12	7.0304e-07	158	-0.322347	-6.06768	1.32268e-08	1.50144
fc5c3.fp2af2	-0.0375057	-0.508403	0.612804	1.04222	0.107545	0.103189	0.00464	0.00720348	0.494041	0.0118402	-0.0118402	0.913351	0.451125	0.644185	158	-0.109847	-1.46117	0.148744	1.12614	0.132124	0.117324	0.00530743	0.00862673	0.422956	1.98352	-1.98352	0.15902	0.109516	0.130926	158	-0.201317	-3.23302	0.00168583	1.28474	0.178405	0.138865	0.00802601	0.0092281	0.376932	5.09058	-5.09058	0.0240561	0.00834471	0.0811248	158	-0.233311	-3.30332	0.00150168	1.21167
fc5c3.af2fpz	-0.0400735	-0.559527	0.577526	1.04171	0.143165	0.137432	0.00577051	0.00846637	0.491031	0.0269753	-0.0269753	0.869541	0.436388	0.634942	158	-0.210268	-3.34416	0.00119474	1.26493	0.198388	0.156838	0.00803727	0.00947515	0.373205	5.38174	-5.38174	0.0203485	0.00590629	0.0476646	158	-0.352432	-6.7211	5.06989e-10	1.66146	0.261298	0.15727	0.0118215	0.00999058	0.254362	20.3248	-20.3248	6.53493e-06	9.99085e-09	0.00013008	158	-0.298099	-5.01539	2.30391e-06	1.39093
fc5c3.f8fp2	-0.0535347	-0.646305	0.520692	1.04947	0.0840992	0.0801351	0.00281905	0.00544715	0.445524	0.979455	-0.979455	0.322333	0.416278	0.415888	158	-0.145555	-1.82033	0.0737947	1.17302	0.0980579	0.0835946	0.00379323	0.00698147	0.377622	4.96255	-4.96255	0.025902	0.0705363	0.0522844	158	-0.100366	-1.45032	0.151024	1.12086	0.122355	0.109162	0.00532863	0.00737269	0.448322	0.888045	-0.888045	0.346008	0.173908	0.321234	158	-0.110038	-1.66792	0.0989909	1.09628
fc5c3.f8f4	-0.0699285	-0.878503	0.383174	1.07056	0.112322	0.104919	0.00409779	0.00736392	0.439496	1.22011	-1.22011	0.269339	0.361859	0.382803	158	-0.175684	-2.14486	0.0362848	1.19614	0.132157	0.110486	0.00462296	0.00898377	0.353206	7.17844	-7.17844	0.00737848	0.0461488	0.0308985	158	-0.12993	-1.84602	0.0688924	1.15088	0.161496	0.140324	0.00654217	0.00941981	0.409906	2.7245	-2.7245	0.0988191	0.116807	0.173289	158	-0.196042	-2.94902	0.00415848	1.16941
fc5c3.f4af2	-0.0527288	-0.671733	0.504271	1.05196	0.119099	0.113216	0.00435018	0.00760108	0.461902	0.484385	-0.484385	0.486443	0.409155	0.49009	158	-0.00163876	-0.0182736	0.985492	1.00165	0.148678	0.148432	0.00547081	0.0122556	0.46755	0.352029	-0.352029	0.552967	0.383178	0.279056	158	-0.123362	-1.54173	0.128481	1.15504	0.184744	0.159946	0.00770511	0.0141188	0.399192	3.39882	-3.39882	0.0652431	0.160513	0.138654	158	-0.204885	-3.19175	0.00196182	1.23545
fc5c3.af2fz	0.00203845	0.0250582	0.980094	-1.00218	0.115694	0.115946	0.00475109	0.00885137	0.501796	0.00107909	-0.00107909	0.973795	0.552659	0.657252	158	-0.0499138	-0.66408	0.508946	1.05587	0.148736	0.140865	0.00625324	0.0100681	0.4779	0.163575	-0.163575	0.685886	0.247476	0.319996	158	-0.152294	-2.14185	0.0355896	1.20619	0.219331	0.181838	0.00981076	0.0144972	0.402154	3.2048	-3.2048	0.0734224	0.0800936	0.14582	158	-0.262928	-4.18568	6.63549e-05	1.27938
fc5c3.f8fc6	0.0166544	0.184095	0.854674	-1.01671	0.135174	0.137432	0.00493035	0.011236	0.478573	0.153764	-0.153764	0.694964	0.521051	0.574168	158	-0.0761669	-0.988886	0.326486	1.08123	0.168876	0.156189	0.00653001	0.0110432	0.436841	1.336	-1.336	0.24774	0.184544	0.16702	158	-0.166682	-2.27895	0.0258181	1.19839	0.232066	0.193649	0.00907	0.0142096	0.393329	3.82773	-3.82773	0.0504112	0.0646648	0.124834	158	-0.209825	-3.1121	0.0025904	1.20013
fc5c3.fc6f4	-0.0356292	-0.451576	0.653175	1.03177	0.0826529	0.0801081	0.00278197	0.00490078	0.478515	0.153781	-0.153781	0.694948	0.46538	0.574168	158	-0.125883	-1.50435	0.138176	1.14528	0.0987107	0.0861892	0.00373151	0.00744024	0.394116	3.74816	-3.74816	0.0528657	0.104136	0.0718378	158	-0.120261	-1.43068	0.158173	1.13463	0.127446	0.112324	0.00471134	0.00946164	0.38667	4.29961	-4.29961	0.0381211	0.178847	0.106927	158	-0.142281	-2.20462	0.0300547	1.13053
fc5c3.f4fc2	0.148723	1.63233	0.108945	-1.17878	0.140479	0.165595	0.0060006	0.0141678	0.58221	2.25841	-2.25841	0.13289	0.190044	0.293515	158	0.144678	1.6744	0.0999591	-1.16549	0.166802	0.194405	0.00700905	0.0149216	0.590399	2.73811	-2.73811	0.0979807	0.0843676	0.0993636	158	0.000345975	0.00439041	0.996511	-1.0004	0.272702	0.272811	0.0122132	0.02144	0.512872	0.0557378	-0.0557378	0.813364	0.485669	0.501701	158	-0.159892	-2.092	0.0404738	1.16721
fc5c3.fc2fz	0.027202	0.316399	0.752921	-1.02952	0.134752	0.13873	0.00547218	0.0113182	0.503029	0.0030727	-0.0030727	0.955794	0.497687	0.653135	158	-0.00237288	-0.0314717	0.974988	1.00267	0.157636	0.157216	0.00702561	0.0113518	0.494727	0.00931063	-0.00931063	0.92313	0.381323	0.387133	158	-0.107862	-1.40804	0.163993	1.13818	0.239479	0.210405	0.0105465	0.0177519	0.418792	2.22143	-2.22143	0.136107	0.182601	0.209232	158	-0.15993	-2.47971	0.0150379	1.17917
fc5c3.t4f8	-0.0685583	-0.846686	0.400622	1.07693	0.103298	0.0959189	0.00413519	0.00767111	0.426709	1.79189	-1.79189	0.180696	0.368373	0.327938	158	-0.115002	-1.52787	0.131368	1.13757	0.0994298	0.0874054	0.00411372	0.00670926	0.423103	1.96638	-1.96638	0.160832	0.101397	0.131679	158	-0.131742	-1.72445	0.0894909	1.1661	0.144281	0.12373	0.00608548	0.0102467	0.39991	3.35363	-3.35363	0.0670568	0.132955	0.139989	158	-0.115319	-1.9067	0.059275	1.10731
fc5c3.t4fc6	-0.177981	-2.50038	0.014709	1.21872	0.0910413	0.0747027	0.00363597	0.00542944	0.373987	5.28777	-5.28777	0.0214758	0.065915	0.154758	158	-0.199462	-2.80297	0.00653006	1.21545	0.107157	0.0881622	0.0037512	0.00564377	0.366232	5.96903	-5.96903	0.0145593	0.0158577	0.0407769	158	-0.0677757	-1.00769	0.316549	1.07923	0.131579	0.121919	0.00584485	0.00759785	0.480592	0.126148	-0.126148	0.72246	0.260326	0.47195	158	-0.0801436	-1.18035	0.241332	1.06892
fc5c3.fc6c4	0.173409	2.04889	0.0453486	-1.17337	0.162479	0.190649	0.0059917	0.0123743	0.604036	3.62969	-3.62969	0.0567574	0.125801	0.213112	158	0.0199383	0.244804	0.80747	-1.01966	0.206587	0.210649	0.00783135	0.0146279	0.501233	0.000509995	-0.000509995	0.981983	0.338013	0.401002	158	-0.0470235	-0.536342	0.593987	1.04872	0.308041	0.29373	0.0112546	0.0241941	0.462055	0.484344	-0.484344	0.486461	0.365853	0.382094	158	-0.12442	-1.72856	0.0882435	1.10982
fc5c3.c4fc2	-0.104429	-1.64194	0.103964	1.11531	0.0906116	0.0812432	0.00371684	0.0043289	0.459216	0.552415	-0.552415	0.457332	0.184948	0.479106	158	-0.144974	-1.93848	0.056865	1.18915	0.105545	0.0887568	0.00454232	0.00737401	0.383315	4.51583	-4.51583	0.0335825	0.0604704	0.0587291	158	-0.0926828	-1.18098	0.242182	1.11728	0.151256	0.135378	0.00665271	0.0116833	0.437837	1.2936	-1.2936	0.255386	0.224377	0.279113	158	-0.145252	-2.35601	0.0204303	1.14218
fc5c3.fc2cz	0.109548	1.29565	0.200537	-1.11821	0.124306	0.139	0.00502023	0.0101696	0.568223	1.55814	-1.55814	0.211937	0.260687	0.342603	158	-0.0109578	-0.12256	0.902934	1.01262	0.161116	0.159108	0.00670898	0.0149435	0.470404	0.293757	-0.293757	0.587823	0.363854	0.289928	158	0.0240625	0.289061	0.773596	-1.02571	0.310504	0.318486	0.0126209	0.0245619	0.507606	0.0194881	-0.0194881	0.888976	0.422136	0.522735	158	-0.0859489	-1.15166	0.253569	1.08321
fc5c3.t4t6	0.0120717	0.151944	0.879737	-1.01186	0.113091	0.114432	0.00431941	0.00770033	0.506167	0.0127501	-0.0127501	0.910097	0.524479	0.643161	158	-0.0349132	-0.399039	0.691477	1.03875	0.110107	0.106	0.00435897	0.0093248	0.452932	0.740014	-0.740014	0.389656	0.30547	0.220678	158	-0.100846	-1.16019	0.251189	1.1127	0.15662	0.140757	0.0058086	0.0123777	0.40332	3.13181	-3.13181	0.0767785	0.229632	0.150715	158	-0.108499	-1.562	0.122423	1.09821
fc5c3.t4cp6	0.0853917	1.02582	0.309382	-1.08403	0.157669	0.170919	0.00587372	0.0115032	0.549068	0.804931	-0.804931	0.369623	0.326666	0.439709	158	-0.0581222	-0.777558	0.439576	1.05823	0.188909	0.178514	0.00710263	0.0113268	0.451403	0.790222	-0.790222	0.374033	0.224977	0.216339	158	-0.0498661	-0.609924	0.544305	1.05377	0.259	0.245784	0.010155	0.0191417	0.468218	0.339934	-0.339934	0.559868	0.348933	0.40807	158	-0.208958	-3.53521	0.000601915	1.21154
fc5c3.cp6c4	-0.190736	-2.84148	0.00569467	1.20839	0.0906942	0.0750541	0.00329562	0.00440855	0.37641	5.06403	-5.06403	0.0244274	0.0443152	0.166025	158	-0.203218	-2.98462	0.00380162	1.2407	0.103917	0.0837568	0.00395785	0.00547385	0.373342	5.35366	-5.35366	0.0206788	0.011781	0.0476646	158	-0.102627	-1.30479	0.196873	1.12061	0.137289	0.122514	0.0055782	0.009855	0.420332	2.12471	-2.12471	0.14494	0.201985	0.217463	158	-0.11143	-1.84111	0.0684123	1.10788
fc5c3.c4cp2	0.124166	1.45657	0.151027	-1.13347	0.122942	0.139351	0.00491201	0.0101384	0.575247	1.89207	-1.89207	0.168968	0.226126	0.318396	158	-0.0141103	-0.163486	0.87075	1.01706	0.146017	0.143568	0.00648414	0.0135036	0.458399	0.580131	-0.580131	0.446261	0.356332	0.241739	158	-0.0142958	-0.167646	0.867482	1.01599	0.277777	0.273405	0.0114973	0.0234038	0.4839	0.0873931	-0.0873931	0.767518	0.45392	0.487079	158	-0.109822	-1.31546	0.193748	1.108
fc5c3.cp2cz	-0.146584	-1.9983	0.0496874	1.17614	0.0895455	0.0761351	0.00361215	0.00565581	0.386973	4.24067	-4.24067	0.0394665	0.132619	0.18649	158	-0.183498	-3.25811	0.00144838	1.26698	0.10581	0.0835135	0.00509154	0.00457251	0.383645	4.49808	-4.49808	0.0339329	0.0065649	0.0587291	158	-0.0580877	-0.700412	0.486543	1.06776	0.16305	0.152703	0.00677495	0.0131274	0.45426	0.701606	-0.701606	0.402245	0.327212	0.345021	158	-0.127287	-2.13165	0.035286	1.13338
fc5c3.t6cp6	-0.175049	-2.52819	0.0135578	1.19417	0.0854959	0.0715946	0.0031751	0.00448914	0.396893	3.53718	-3.53718	0.0600075	0.0639676	0.217309	158	-0.120045	-1.75028	0.08399	1.13331	0.0990579	0.0874054	0.00393393	0.00537085	0.439452	1.22458	-1.22458	0.268464	0.0766541	0.174253	158	-0.0610266	-0.822712	0.41356	1.08136	0.132248	0.122297	0.00649119	0.0102055	0.463267	0.450706	-0.450706	0.502	0.299747	0.385866	158	-0.137155	-1.95534	0.0543031	1.13057
fc5c3.cp6p4	0.0189139	0.210769	0.833905	-1.01824	0.121248	0.123459	0.00427136	0.00958388	0.491114	0.026306	-0.026306	0.871155	0.515931	0.635795	158	-0.0618134	-0.686854	0.495296	1.07623	0.142645	0.132541	0.00594413	0.0134563	0.408489	2.79963	-2.79963	0.0942859	0.244126	0.0976527	158	-0.0261923	-0.3276	0.744358	1.02979	0.249405	0.242189	0.010675	0.0192664	0.495078	0.00815943	-0.00815943	0.928025	0.413354	0.532213	158	-0.103517	-1.15839	0.252094	1.08827
fc5c3.p4cp2	-0.107474	-1.41963	0.160508	1.12331	0.0854628	0.0760811	0.00343104	0.00564814	0.424222	1.90386	-1.90386	0.167647	0.234007	0.318074	158	-0.146704	-2.23901	0.0277388	1.17441	0.102967	0.0876757	0.00425789	0.00533967	0.400225	3.309	-3.309	0.0689016	0.0387838	0.0821122	158	-0.0916156	-1.18964	0.238642	1.11407	0.139711	0.125405	0.00611073	0.0103565	0.437781	1.29362	-1.29362	0.255382	0.223338	0.279113	158	-0.156427	-2.44817	0.0162795	1.14753
fc5c3.cp2pz	-0.177975	-2.55994	0.0124907	1.21498	0.088562	0.0728919	0.00351341	0.00501256	0.373003	5.37329	-5.37329	0.0204474	0.0624904	0.151184	158	-0.102794	-1.37846	0.172672	1.13057	0.106182	0.0939189	0.0047182	0.00754181	0.424488	1.8979	-1.8979	0.168313	0.122246	0.134646	158	0.000294831	0.00362587	0.997119	-1.00035	0.189446	0.189514	0.00877508	0.0163346	0.492384	0.0194888	-0.0194888	0.888974	0.485738	0.522735	158	-0.0944399	-1.50254	0.136227	1.10135
fc5c3.t6po8	-0.0801547	-1.0604	0.292871	1.08081	0.0968347	0.0895946	0.00356497	0.00582315	0.45072	0.808681	-0.808681	0.368511	0.318493	0.439709	158	-0.156019	-2.02041	0.0476656	1.19162	0.112463	0.0943784	0.00448026	0.00774891	0.383408	4.55889	-4.55889	0.0327483	0.0544235	0.058053	158	-0.0847335	-1.03021	0.307259	1.10896	0.162868	0.146865	0.00719138	0.0137687	0.43219	1.54273	-1.54273	0.214212	0.257066	0.25769	158	-0.0647458	-0.83554	0.406586	1.06221
fc5c3.po8p4	-0.113965	-1.56332	0.122531	1.11049	0.0907603	0.0817297	0.00315364	0.00483972	0.416817	2.29602	-2.29602	0.129706	0.20423	0.293515	158	-0.232526	-3.56367	0.000607889	1.30316	0.112917	0.0866486	0.00452224	0.00582106	0.338964	8.61959	-8.61959	0.00332567	0.00385391	0.0224555	158	-0.0721937	-0.938426	0.351586	1.09124	0.138736	0.127135	0.00630494	0.0106328	0.450483	0.819717	-0.819717	0.365263	0.275006	0.331815	158	-0.21004	-3.14776	0.00230932	1.21488
fc5c3.p4po2	-0.114337	-1.39137	0.169531	1.12413	0.0828512	0.0737027	0.00303466	0.00583299	0.402747	3.14688	-3.14688	0.0760723	0.240787	0.243935	158	-0.151077	-1.94398	0.0564795	1.19371	0.103562	0.0867568	0.00429308	0.00750339	0.377163	5.03551	-5.03551	0.0248328	0.0602921	0.051378	158	-0.101131	-1.27587	0.206906	1.13448	0.155975	0.137486	0.00706173	0.012654	0.421289	2.07121	-2.07121	0.150102	0.207389	0.22076	158	-0.137223	-2.06536	0.0419905	1.12571
fc5c3.po2pz	-0.0661872	-0.830428	0.409593	1.07646	0.0823058	0.0764595	0.00341823	0.00615461	0.441435	1.13549	-1.13549	0.286607	0.370821	0.394532	158	-0.0684424	-0.893992	0.374677	1.07705	0.111868	0.103865	0.00459834	0.00768058	0.452579	0.747087	-0.747087	0.3874	0.202138	0.219829	158	-0.0837594	-1.16478	0.247978	1.10491	0.149372	0.135189	0.00679678	0.0101028	0.451337	0.790291	-0.790291	0.374012	0.227884	0.336152	158	-0.143818	-2.07476	0.0413942	1.15142
fc5c3.po8o2	-0.0839619	-0.965471	0.338701	1.09531	0.0850496	0.0776486	0.0032621	0.00693689	0.408333	2.79307	-2.79307	0.0946728	0.341381	0.262418	158	-0.182566	-2.68919	0.00874877	1.23008	0.0967107	0.0786216	0.00397748	0.00542466	0.367935	5.80029	-5.80029	0.0160236	0.0188728	0.042813	158	-0.196808	-2.89501	0.00492125	1.31964	0.131893	0.0999459	0.00649005	0.00892477	0.352372	7.26641	-7.26641	0.0070256	0.0195434	0.0378004	158	-0.180156	-2.51195	0.0143101	1.18195
fc5c3.o2po2	-0.0583195	-0.689904	0.493153	1.06492	0.0867769	0.0814865	0.0034178	0.00686448	0.443944	1.04545	-1.04545	0.306558	0.405461	0.406554	158	-0.176802	-2.22164	0.0301692	1.22875	0.115769	0.0942162	0.00462861	0.00852572	0.355426	6.98161	-6.98161	0.00823515	0.0414149	0.0320226	158	-0.0882296	-1.16563	0.24802	1.11585	0.168463	0.150973	0.00781236	0.0128104	0.439632	1.22	-1.22	0.269361	0.227884	0.287006	158	-0.156889	-2.44694	0.0163486	1.17105
fc5c3.po2oz	-0.0208874	-0.295403	0.768507	1.02075	0.090157	0.0883243	0.00355618	0.00508369	0.514653	0.0712418	-0.0712418	0.789537	0.500357	0.607947	158	-0.106556	-1.59385	0.11477	1.1067	0.111149	0.100432	0.00411323	0.00531861	0.446368	0.959032	-0.959032	0.327431	0.0923642	0.197235	158	-0.0332364	-0.463576	0.644342	1.03944	0.15895	0.152919	0.00731997	0.0107563	0.488664	0.0429975	-0.0429975	0.83573	0.383459	0.509656	158	-0.138458	-2.10008	0.0386885	1.14737
fc5c3.o2oz	-0.166889	-2.29919	0.0245315	1.20126	0.0834711	0.0694865	0.00330606	0.00510544	0.390893	3.94987	-3.94987	0.046875	0.0877573	0.191113	158	-0.210645	-3.4161	0.000930574	1.23866	0.0923636	0.0745676	0.00345167	0.00390186	0.362734	6.24346	-6.24346	0.0124653	0.00529355	0.0386393	158	-0.184841	-2.62754	0.0104841	1.25756	0.119264	0.0948378	0.00524507	0.00767543	0.339334	8.59523	-8.59523	0.00337045	0.0350347	0.0211086	158	-0.194316	-2.71575	0.00832059	1.18362
c3fc1.fc1cz	-0.208812	-3.92448	0.000135917	1.35128	0.179099	0.132541	0.00937782	0.00726655	0.380781	4.75373	-4.75373	0.0292348	0.00603276	0.173082	158	-0.202542	-3.59911	0.000461634	1.34264	0.164636	0.122622	0.0086543	0.00783437	0.384891	4.44554	-4.44554	0.0349925	0.00324911	0.0596468	158	-0.261164	-4.12119	8.52297e-05	1.42778	0.19657	0.137676	0.00901025	0.0110923	0.30384	12.8638	-12.8638	0.000334994	0.000593444	0.00322379	158	-0.129843	-1.71952	0.0902917	1.17319
c3fc1.t3cp5	0.0238348	0.280757	0.779953	-1.02369	0.089686	0.0918108	0.00335874	0.0067822	0.498986	0.000341438	-0.000341438	0.985258	0.501718	0.660613	158	-0.0589911	-0.76834	0.445123	1.07443	0.117926	0.109757	0.00544429	0.00913211	0.449135	0.864949	-0.864949	0.352358	0.226938	0.207796	158	-0.0566742	-0.729385	0.468492	1.07363	0.244033	0.227297	0.0115577	0.0198215	0.449743	0.849665	-0.849665	0.356647	0.320647	0.328016	158	-0.162763	-2.35393	0.0211644	1.20145
c3fc1.cp5c3	0.0507569	0.596671	0.553192	-1.05358	0.138446	0.145865	0.00549248	0.0111543	0.520081	0.135048	-0.135048	0.713255	0.426626	0.579217	158	0.0461705	0.55685	0.579825	-1.05177	0.213	0.224027	0.00909339	0.0175912	0.526139	0.228813	-0.228813	0.632406	0.270897	0.303496	158	-0.0231784	-0.260595	0.795441	1.02475	0.333818	0.325757	0.0127714	0.0281753	0.474379	0.221017	-0.221017	0.638266	0.429346	0.441557	158	-0.0944579	-1.36405	0.176519	1.10243
c3fc1.c3cp1	-0.136524	-2.06942	0.0415482	1.19081	0.10138	0.0851351	0.00486109	0.00616382	0.406875	2.89678	-2.89678	0.0887565	0.11998	0.257397	158	-0.119535	-1.85604	0.0667114	1.17222	0.113579	0.0968919	0.00575394	0.006908	0.415953	2.34591	-2.34591	0.125613	0.0662739	0.112474	158	-0.116633	-1.67367	0.098321	1.14528	0.167273	0.146054	0.0073424	0.0103353	0.43527	1.40322	-1.40322	0.236185	0.139329	0.267543	158	-0.109227	-1.91009	0.0584629	1.1405
c3fc1.cp1cz	0.146062	1.73946	0.0875613	-1.17762	0.224066	0.263865	0.0101609	0.0205	0.593771	2.95264	-2.95264	0.0857372	0.171116	0.2538	158	0.148936	1.9324	0.057858	-1.1255	0.377322	0.424676	0.0123178	0.021184	0.590237	2.73794	-2.73794	0.0979911	0.0608494	0.0993636	158	0.0989523	1.27584	0.206748	-1.07166	0.55143	0.590946	0.0155693	0.0267752	0.573536	1.82473	-1.82473	0.176751	0.207389	0.237747	158	0.0637429	0.942716	0.348608	-1.04531
c3fc1.t3t5	-0.10179	-1.44491	0.152688	1.10959	0.0956942	0.0862432	0.00374289	0.00536413	0.445269	0.999671	-0.999671	0.31739	0.227232	0.413947	158	-0.0461844	-0.65602	0.513818	1.05834	0.128174	0.121108	0.00620179	0.00880535	0.485637	0.069056	-0.069056	0.792716	0.249115	0.351929	158	-0.0544425	-0.655763	0.51464	1.06121	0.252711	0.238135	0.0101808	0.0197583	0.463125	0.456197	-0.456197	0.499407	0.337512	0.385358	158	-0.0228475	-0.275312	0.784079	1.02011
c3fc1.t5cp5	0.0431064	0.500061	0.619076	-1.04691	0.0940992	0.0985135	0.00382354	0.00795658	0.523392	0.182358	-0.182358	0.669355	0.453487	0.566133	158	0.00615602	0.0772168	0.938708	-1.00659	0.119322	0.120108	0.00495451	0.00888894	0.505169	0.00891897	-0.00891897	0.924759	0.373378	0.38763	158	-0.00412301	-0.0495437	0.960661	1.00461	0.194975	0.194081	0.00825521	0.0160485	0.488367	0.0455878	-0.0455878	0.830927	0.476677	0.507774	158	-0.0979277	-1.43746	0.154496	1.08549
c3fc1.cp5p3	-0.0797461	-1.05788	0.293991	1.08226	0.0878678	0.0811892	0.00330881	0.00537663	0.44239	1.10069	-1.10069	0.294115	0.319131	0.399284	158	-0.189328	-2.32287	0.0238048	1.22195	0.110405	0.0903514	0.003964	0.00766923	0.322247	10.549	-10.549	0.0011625	0.035104	0.0136834	158	-0.128407	-1.74449	0.0856022	1.16262	0.169554	0.145838	0.0073086	0.0114631	0.405969	2.95978	-2.95978	0.0853593	0.129573	0.158872	158	-0.135824	-2.29556	0.0235776	1.16015
c3fc1.p3cp1	0.0225395	0.273664	0.785329	-1.02562	0.137504	0.141027	0.00597698	0.0114014	0.512458	0.0519318	-0.0519318	0.819735	0.502748	0.617659	158	-0.00778426	-0.106394	0.915575	1.00795	0.206793	0.205162	0.00840256	0.0128243	0.526446	0.234746	-0.234746	0.628027	0.367699	0.302396	158	-0.0622626	-0.694929	0.490247	1.06569	0.336008	0.315297	0.0121287	0.0272234	0.452796	0.750546	-0.750546	0.386304	0.328417	0.339718	158	-0.0528064	-0.761763	0.448515	1.05156
c3fc1.cp1pz	-0.0816958	-1.15388	0.25227	1.09853	0.0869917	0.0791892	0.00385351	0.00555654	0.457007	0.611899	-0.611899	0.434074	0.298098	0.469427	158	-0.1529	-2.51364	0.0135014	1.17041	0.115207	0.0984324	0.00455597	0.00487602	0.395495	3.63011	-3.63011	0.0567429	0.0243764	0.0747858	158	-0.103087	-1.44189	0.153661	1.13519	0.15862	0.13973	0.00735147	0.0108439	0.435495	1.39363	-1.39363	0.237794	0.176167	0.268598	158	-0.144531	-2.24511	0.0272216	1.1679
c3fc1.t5po7	-0.00225768	-0.0286411	0.977244	1.0021	0.0816033	0.0814324	0.00295171	0.00518466	0.490293	0.0311772	-0.0311772	0.859846	0.552659	0.630448	158	0.00692337	0.0759527	0.939759	-1.00677	0.0978512	0.0985135	0.00346125	0.00800315	0.466426	0.374335	-0.374335	0.540651	0.373617	0.274446	158	-0.066443	-0.817364	0.417057	1.0833	0.17081	0.157676	0.00758338	0.0141671	0.434334	1.44731	-1.44731	0.22896	0.300622	0.266748	158	-0.130599	-2.02082	0.0462971	1.11907
c3fc1.po7p3	-0.0762068	-1.07594	0.285458	1.08014	0.0956364	0.0885405	0.00375859	0.00541916	0.453745	0.708629	-0.708629	0.399899	0.314403	0.451456	158	-0.00851038	-0.103875	0.917629	1.00941	0.115182	0.114108	0.004838	0.00913445	0.493258	0.0151737	-0.0151737	0.901963	0.368168	0.382492	158	0.0282233	0.342245	0.733423	-1.03222	0.180273	0.186081	0.00786362	0.0150396	0.52209	0.16357	-0.16357	0.685891	0.410289	0.458173	158	-0.199042	-2.86208	0.00547005	1.18814
c3fc1.p3po1	-0.104157	-1.46381	0.147551	1.13295	0.0837769	0.0739459	0.00379178	0.00554316	0.42825	1.7105	-1.7105	0.19092	0.223372	0.333464	158	-0.118869	-1.8873	0.062164	1.13494	0.0999669	0.0880811	0.00414398	0.00474237	0.446775	0.939148	-0.939148	0.332497	0.0638918	0.19946	158	-0.067497	-0.911502	0.365258	1.07524	0.153149	0.142432	0.00632077	0.0099131	0.466278	0.381865	-0.381865	0.536607	0.281475	0.398981	158	-0.137671	-2.0608	0.0424745	1.1487
c3fc1.po1pz	-0.0586012	-0.738317	0.463183	1.06161	0.10662	0.100432	0.00409598	0.00731124	0.461504	0.495884	-0.495884	0.481314	0.392839	0.487747	158	-0.0209416	-0.284426	0.776938	1.02078	0.14895	0.145919	0.00579058	0.00894808	0.503253	0.00354464	-0.00354464	0.952524	0.330408	0.394147	158	-0.0142787	-0.16974	0.865831	1.01559	0.248901	0.245081	0.0101283	0.0200954	0.488362	0.0455855	-0.0455855	0.830931	0.453691	0.507774	158	-0.0236827	-0.289339	0.773359	1.01865
c3fc1.po7o1	-0.0469506	-0.606262	0.546524	1.04906	0.0836694	0.0797568	0.00326831	0.00556499	0.470734	0.284949	-0.284949	0.593475	0.424419	0.537989	158	-0.128496	-1.87551	0.0644528	1.14855	0.102438	0.0891892	0.00417425	0.00569888	0.426931	1.77546	-1.77546	0.182708	0.0652486	0.139601	158	-0.131623	-1.90112	0.0610545	1.15644	0.149587	0.129351	0.00620159	0.00865064	0.411395	2.63059	-2.63059	0.104823	0.108757	0.179322	158	-0.236249	-3.68113	0.000403296	1.24723
c3fc1.o1po1	-0.155334	-2.24257	0.0278466	1.17193	0.0903967	0.0771351	0.00342794	0.00481866	0.403785	3.07423	-3.07423	0.0795424	0.0953474	0.24514	158	-0.0563803	-0.754614	0.453131	1.06286	0.108843	0.102405	0.00453566	0.0072253	0.48144	0.114757	-0.114757	0.734792	0.228964	0.334922	158	-0.0672542	-0.940799	0.349929	1.08282	0.166198	0.153486	0.00761397	0.0111622	0.481174	0.118956	-0.118956	0.730169	0.274587	0.474106	158	-0.182692	-2.58624	0.0117194	1.16739
c3fc1.po1oz	-0.0552075	-0.728803	0.46873	1.05879	0.0847603	0.0800541	0.00336965	0.00550865	0.470522	0.289355	-0.289355	0.590634	0.39535	0.537392	158	-0.0379944	-0.487544	0.627585	1.03991	0.101545	0.0976486	0.00401449	0.00691141	0.48345	0.0910906	-0.0910906	0.762795	0.28656	0.343022	158	-0.155823	-2.29895	0.0241376	1.2015	0.152818	0.127189	0.00664527	0.00895105	0.403635	3.11005	-3.11005	0.0778105	0.0617895	0.151236	158	-0.175725	-2.47884	0.015529	1.16026
c3fc1.o1oz	-0.0746823	-0.959711	0.340917	1.07879	0.091843	0.0851351	0.00350749	0.00604564	0.438652	1.25669	-1.25669	0.262279	0.343037	0.376273	158	-0.0333699	-0.414712	0.679852	1.03445	0.0986364	0.0953514	0.00380278	0.00694868	0.471277	0.274093	-0.274093	0.600599	0.301135	0.293899	158	-0.128064	-1.88743	0.0627342	1.15993	0.144992	0.125	0.00633792	0.00848661	0.424406	1.91473	-1.91473	0.166439	0.11012	0.232873	158	-0.0739546	-1.06051	0.292258	1.05869
c3fc1.fp2fpz	-0.126544	-1.40699	0.165553	1.14132	0.0889917	0.077973	0.00313609	0.00717609	0.360307	6.44033	-6.44033	0.0111558	0.237953	0.128652	158	-0.252128	-3.63025	0.000525076	1.42604	0.115355	0.0808919	0.0053376	0.00785078	0.293906	14.1623	-14.1623	0.000167695	0.00351681	0.00521669	158	-0.243484	-3.67813	0.000423311	1.35753	0.138248	0.101838	0.00594138	0.00791779	0.323167	10.4822	-10.4822	0.00120533	0.00254092	0.00903023	158	-0.220894	-3.73666	0.000301225	1.26979
c3fc1.fp2af2	0.0137995	0.174782	0.86183	-1.01362	0.0858843	0.0870541	0.00330333	0.00582064	0.51417	0.0669244	-0.0669244	0.795869	0.522684	0.609871	158	-0.141106	-1.99433	0.0498539	1.19908	0.126876	0.105811	0.00597181	0.00871236	0.400179	3.33861	-3.33861	0.0676717	0.0556513	0.0819858	158	-0.0981668	-1.46275	0.147336	1.12124	0.127033	0.113297	0.00572312	0.00744478	0.455423	0.664322	-0.664322	0.415038	0.172702	0.347458	158	-0.117533	-1.95606	0.053055	1.14883
c3fc1.af2fpz	0.0127874	0.164818	0.869616	-1.01286	0.0926198	0.0938108	0.00365524	0.00623331	0.521368	0.152172	-0.152172	0.696469	0.524458	0.574426	158	-0.0767541	-1.0381	0.302902	1.09614	0.134174	0.122405	0.00610175	0.00955398	0.444869	1.01613	-1.01613	0.313438	0.176166	0.191858	158	-0.0594773	-0.724315	0.471818	1.07081	0.140942	0.131622	0.00598765	0.0113901	0.445518	0.991481	-0.991481	0.319381	0.3215	0.30812	158	-0.0442795	-0.520927	0.60452	1.0453
c3fc1.f8fp2	-0.133426	-1.76815	0.0817407	1.16856	0.0886529	0.0758649	0.00375528	0.0061811	0.406327	2.93898	-2.93898	0.0864653	0.165751	0.255425	158	-0.205811	-2.89324	0.00506783	1.22118	0.112975	0.0925135	0.00390972	0.00589327	0.365415	6.03955	-6.03955	0.0139888	0.0137997	0.0402195	158	-0.141492	-2.18599	0.0314544	1.19376	0.135669	0.113649	0.00638362	0.00779276	0.421064	2.08319	-2.08319	0.148929	0.073991	0.220104	158	-0.154292	-2.46307	0.0155674	1.14162
c3fc1.f8f4	-0.0106353	-0.127562	0.89895	1.01199	0.0970413	0.0958919	0.00411016	0.00801873	0.474347	0.219135	-0.219135	0.6397	0.529779	0.555534	158	-0.0482932	-0.649349	0.518317	1.05563	0.144107	0.136514	0.00626013	0.00987806	0.470231	0.295997	-0.295997	0.586403	0.25042	0.289559	158	-0.0338099	-0.411966	0.681896	1.03797	0.141248	0.136081	0.00585093	0.0110935	0.46026	0.528182	-0.528182	0.467372	0.396103	0.374303	158	-0.0911373	-1.21168	0.22997	1.08787
c3fc1.f4af2	-0.194011	-3.15659	0.00211964	1.23235	0.0818678	0.0664324	0.00326693	0.00363841	0.389241	4.04875	-4.04875	0.0442041	0.0244249	0.190038	158	-0.121069	-1.76397	0.0816485	1.15717	0.105397	0.0910811	0.00479038	0.00655095	0.414414	2.43462	-2.43462	0.118682	0.075597	0.109296	158	-0.163448	-2.5307	0.0131552	1.22802	0.124694	0.101541	0.00578869	0.00708503	0.389363	4.09776	-4.09776	0.0429401	0.0416354	0.113708	158	-0.212678	-2.94276	0.00444053	1.23578
c3fc1.af2fz	0.0692254	1.00347	0.318736	-1.07576	0.0867273	0.0932973	0.00386405	0.00528552	0.578283	2.03608	-2.03608	0.153606	0.332045	0.308252	158	-0.17073	-2.72145	0.00773957	1.2628	0.118942	0.0941892	0.00595745	0.00687292	0.38306	4.56772	-4.56772	0.0325799	0.0175146	0.0580332	158	-0.189291	-3.14203	0.00218771	1.25488	0.13624	0.108568	0.00603638	0.00641303	0.386379	4.30832	-4.30832	0.0379264	0.0103859	0.106912	158	-0.159105	-2.49505	0.0143935	1.178
c3fc1.f8fc6	0.0217057	0.286572	0.775346	-1.02356	0.0824628	0.0844054	0.00354404	0.0057785	0.543302	0.621587	-0.621587	0.430458	0.501718	0.467061	158	-0.215775	-3.17191	0.00217678	1.28776	0.0989835	0.0768649	0.00407607	0.00565794	0.344151	8.06295	-8.06295	0.00451797	0.00851056	0.025564	158	-0.143531	-2.07652	0.0412066	1.16446	0.124314	0.106757	0.00492614	0.00687189	0.413871	2.4668	-2.4668	0.116274	0.0874022	0.191709	158	-0.160028	-2.19793	0.0313296	1.1306
c3fc1.fc6f4	0.0738547	0.87626	0.384687	-1.08099	0.112835	0.121973	0.00466158	0.00932887	0.550292	0.845987	-0.845987	0.35769	0.362716	0.433993	158	-0.0200486	-0.220686	0.826229	1.02268	0.158405	0.154892	0.00635218	0.0145966	0.461469	0.495879	-0.495879	0.481316	0.343438	0.255021	158	-0.0511805	-0.672328	0.503769	1.05696	0.166	0.157054	0.00689855	0.011378	0.473282	0.238747	-0.238747	0.625113	0.334211	0.437321	158	-0.110271	-1.54765	0.126061	1.11664
c3fc1.f4fc2	-0.177185	-2.64769	0.00973808	1.24203	0.0983554	0.0791892	0.00436561	0.00577426	0.371821	5.46874	-5.46874	0.0193596	0.0547896	0.150123	158	-0.151698	-2.59811	0.0106077	1.25742	0.118537	0.0942703	0.00670114	0.00650648	0.40809	2.82033	-2.82033	0.0930771	0.0207807	0.0969773	158	-0.211846	-3.4406	0.000857776	1.3523	0.168562	0.124649	0.00846909	0.00954861	0.361883	6.39722	-6.39722	0.0114299	0.00464191	0.0522401	158	-0.227117	-3.3859	0.00110915	1.35835
c3fc1.fc2fz	-0.0971244	-1.45752	0.148708	1.11739	0.0942231	0.0843243	0.00417721	0.00535497	0.457574	0.599105	-0.599105	0.43892	0.224492	0.470059	158	-0.150586	-2.49208	0.0142691	1.27386	0.127661	0.100216	0.00758293	0.00798639	0.4027	3.15392	-3.15392	0.0757448	0.0256509	0.0864694	158	-0.235844	-3.95507	0.00014021	1.48683	0.184488	0.124081	0.0104667	0.0111229	0.316402	11.3497	-11.3497	0.000754585	0.000963421	0.00624608	158	-0.203533	-3.24616	0.00162633	1.36819
c3fc1.t4f8	-0.0534321	-0.67452	0.502547	1.0583	0.101397	0.0958108	0.00406055	0.00721743	0.467492	0.352044	-0.352044	0.552958	0.408506	0.521051	158	-0.157485	-2.32457	0.0226507	1.19109	0.122843	0.103135	0.005055	0.00680622	0.389526	4.07302	-4.07302	0.0435733	0.0341095	0.0662368	158	-0.142531	-1.78408	0.0795562	1.1938	0.177231	0.148459	0.00771397	0.0141625	0.375365	5.20244	-5.20244	0.0225553	0.124016	0.0771689	158	-0.196991	-2.81207	0.00631863	1.21428
c3fc1.t4fc6	-0.173112	-2.1717	0.0339289	1.19571	0.113851	0.0952162	0.00408834	0.00754428	0.372465	5.40169	-5.40169	0.0201173	0.107759	0.151184	158	-0.120793	-1.56612	0.122358	1.13532	0.161215	0.142	0.00619443	0.0105905	0.413785	2.48609	-2.48609	0.114857	0.0967813	0.107113	158	-0.0720393	-0.844645	0.402013	1.08322	0.169041	0.156054	0.00675202	0.0138142	0.43216	1.54273	-1.54273	0.214212	0.295271	0.25769	158	-0.171918	-2.24445	0.0283491	1.15964
c3fc1.fc6c4	-0.101184	-1.37028	0.175115	1.10677	0.0962893	0.087	0.00364441	0.00571613	0.436515	1.34088	-1.34088	0.246879	0.243348	0.363146	158	-0.171138	-2.67264	0.00893706	1.23348	0.109413	0.0887027	0.00494766	0.00596396	0.402115	3.19042	-3.19042	0.0740711	0.0190807	0.085359	158	-0.115346	-1.46712	0.147497	1.14697	0.15419	0.134432	0.00662453	0.0117249	0.399461	3.38371	-3.38371	0.0658438	0.172702	0.13869	158	-0.179644	-2.77184	0.00681649	1.18132
c3fc1.c4fc2	0.0958125	1.16852	0.247443	-1.11085	0.144521	0.160541	0.00636637	0.0121417	0.565149	1.42279	-1.42279	0.232945	0.295001	0.353585	158	-0.0134869	-0.175645	0.861129	1.0157	0.192901	0.189919	0.00871217	0.014571	0.501344	0.000606915	-0.000606915	0.980346	0.353351	0.400521	158	-0.100135	-1.36342	0.177211	1.12682	0.195884	0.173838	0.00875772	0.013593	0.430047	1.63589	-1.63589	0.20089	0.191401	0.250568	158	-0.140772	-1.76984	0.0818862	1.15902
c3fc1.fc2cz	0.0141185	0.190477	0.849503	-1.01675	0.117678	0.119649	0.00557224	0.00871902	0.526978	0.242787	-0.242787	0.6222	0.520742	0.548006	158	-0.0560367	-0.712072	0.479126	1.06927	0.158802	0.148514	0.00714928	0.0125554	0.45754	0.605406	-0.605406	0.436523	0.238504	0.23794	158	-0.022062	-0.264425	0.792421	1.02741	0.231835	0.225649	0.0106567	0.0208263	0.480842	0.12324	-0.12324	0.725547	0.42846	0.472917	158	0.013264	0.181166	0.856764	-1.01318
c3fc1.t4t6	-0.134186	-1.86914	0.0657262	1.1485	0.101223	0.0881351	0.00388843	0.00582324	0.420045	2.12499	-2.12499	0.144914	0.152945	0.300969	158	-0.207378	-2.85373	0.00572681	1.24586	0.126909	0.101865	0.00471268	0.00740325	0.34382	8.14426	-8.14426	0.00431976	0.0148169	0.0249182	158	-0.0598153	-0.67263	0.504185	1.06998	0.180884	0.169054	0.00724577	0.0160262	0.432317	1.53759	-1.53759	0.214976	0.334211	0.258077	158	-0.068859	-1.04882	0.297158	1.06052
c3fc1.t4cp6	-0.0429603	-0.557674	0.57903	1.04306	0.0873636	0.0837568	0.00330037	0.00556229	0.484896	0.0756932	-0.0756932	0.783221	0.436973	0.605375	158	-0.201774	-3.10149	0.00260969	1.29426	0.110992	0.0857568	0.0050549	0.00637568	0.350349	7.46736	-7.46736	0.00628276	0.00967586	0.0283548	158	-0.141544	-1.78394	0.0795234	1.1906	0.157256	0.132081	0.00681854	0.0123555	0.379713	4.84359	-4.84359	0.027749	0.124016	0.0873565	158	-0.195007	-2.90044	0.00481625	1.19898
c3fc1.cp6c4	0.018612	0.223663	0.823828	-1.01833	0.111099	0.113135	0.00416319	0.00809498	0.506517	0.0141795	-0.0141795	0.905214	0.512607	0.643161	158	-0.0919323	-1.1724	0.245575	1.10451	0.161587	0.146297	0.00646138	0.011328	0.428892	1.69415	-1.69415	0.193055	0.154044	0.144217	158	-0.0700836	-0.824241	0.413392	1.0828	0.187851	0.173486	0.00769049	0.0156393	0.4382	1.28423	-1.28423	0.257114	0.299747	0.279113	158	-0.162486	-2.6263	0.0100161	1.1731
c3fc1.c4cp2	0.0231495	0.288439	0.774014	-1.02356	0.106835	0.109351	0.004206	0.00764433	0.521671	0.15701	-0.15701	0.691925	0.501705	0.572653	158	-0.168598	-2.21636	0.0302653	1.21187	0.139562	0.115162	0.00561074	0.00947191	0.367736	5.85893	-5.85893	0.0154982	0.0414655	0.0421858	158	-0.00391753	-0.0459346	0.96353	1.00424	0.201851	0.201	0.00817054	0.0166331	0.483524	0.0910748	-0.0910748	0.762815	0.477247	0.487018	158	-0.11674	-1.69267	0.0945411	1.10167
c3fc1.cp2cz	0.063403	0.717399	0.476341	-1.06812	0.113562	0.121297	0.00448438	0.00980568	0.524439	0.200314	-0.200314	0.654467	0.398918	0.561372	158	-0.0498175	-0.687672	0.493904	1.05444	0.155686	0.147649	0.00647992	0.00972692	0.47619	0.189432	-0.189432	0.66339	0.244126	0.312005	158	-0.132732	-1.62649	0.109338	1.16897	0.192058	0.164297	0.00793135	0.015113	0.388478	4.17288	-4.17288	0.0410759	0.147758	0.111569	158	-0.153833	-2.16845	0.0334166	1.17557
c3fc1.t6cp6	-0.0585828	-0.7202	0.474287	1.0606	0.0958843	0.0904054	0.00358932	0.00670747	0.44009	1.19305	-1.19305	0.274716	0.39789	0.388479	158	-0.09189	-1.18509	0.240476	1.11033	0.127628	0.114946	0.00538645	0.00924702	0.441454	1.14847	-1.14847	0.28387	0.151713	0.180618	158	-0.0343679	-0.443577	0.658871	1.04145	0.162438	0.155973	0.00738145	0.0125674	0.484944	0.0756862	-0.0756862	0.783231	0.388659	0.490274	158	-0.120032	-1.55559	0.124847	1.11084
c3fc1.cp6p4	-0.0200055	-0.268927	0.788805	1.02164	0.0884959	0.0866216	0.00373431	0.00588444	0.494033	0.0118406	-0.0118406	0.91335	0.503364	0.644185	158	-0.138912	-1.76234	0.0830826	1.17281	0.112653	0.0960541	0.00459633	0.00822095	0.378263	4.93453	-4.93453	0.0263252	0.0762448	0.052355	158	-0.0178279	-0.205635	0.837859	1.02077	0.166083	0.162703	0.00706513	0.0148407	0.471724	0.267657	-0.267657	0.604908	0.444062	0.428502	158	-0.147154	-2.33392	0.0217266	1.13824
c3fc1.p4cp2	-0.0947924	-1.23454	0.221558	1.10106	0.103231	0.0937568	0.00391447	0.0066013	0.432584	1.51747	-1.51747	0.218003	0.277737	0.343446	158	-0.139414	-2.1123	0.0376057	1.16545	0.133901	0.114892	0.00556672	0.00707083	0.437794	1.29827	-1.29827	0.25453	0.0473215	0.169239	158	-0.0828205	-1.00133	0.320926	1.09926	0.173149	0.157514	0.00717108	0.0138703	0.430013	1.64111	-1.64111	0.200173	0.262479	0.250206	158	-0.145054	-2.35207	0.0206373	1.1518
c3fc1.cp2pz	0.0673169	0.91164	0.365169	-1.06942	0.124215	0.132838	0.00510476	0.00796299	0.56114	1.25192	-1.25192	0.263185	0.353908	0.376273	158	-0.0280654	-0.38025	0.704936	1.02815	0.197099	0.191703	0.00768329	0.0119322	0.498208	0.00107896	-0.00107896	0.973796	0.309604	0.399156	158	-0.0489012	-0.627124	0.532875	1.04732	0.290645	0.277514	0.010501	0.0181151	0.460677	0.519253	-0.519253	0.471161	0.345041	0.375558	158	-0.0968498	-1.3213	0.190776	1.08149
c3fc1.t6po8	-0.0986858	-1.32221	0.190622	1.10239	0.0897107	0.0813784	0.0033402	0.00534379	0.452525	0.754261	-0.754261	0.385131	0.254517	0.44428	158	-0.220519	-3.29907	0.00145228	1.30079	0.109512	0.0841892	0.00458309	0.00615745	0.319739	10.7909	-10.7909	0.00101999	0.0065649	0.0130661	158	-0.0380022	-0.441445	0.66066	1.04315	0.151256	0.145	0.00615315	0.0127666	0.457502	0.605421	-0.605421	0.436517	0.388959	0.35832	158	-0.161378	-2.53398	0.0129799	1.17703
c3fc1.po8p4	-0.173802	-2.54385	0.0129524	1.21063	0.0935785	0.0772973	0.00376133	0.00517833	0.378992	4.88021	-4.88021	0.0271662	0.0630984	0.17156	158	-0.120045	-1.76929	0.080652	1.14173	0.117289	0.10273	0.00493053	0.00658835	0.432554	1.51739	-1.51739	0.218015	0.0751005	0.155399	158	-0.0101677	-0.136688	0.891684	1.01133	0.143636	0.142027	0.00631032	0.00993995	0.513799	0.0637664	-0.0637664	0.800639	0.46013	0.497486	158	-0.130754	-1.76064	0.0828814	1.11116
c3fc1.p4po2	0.0533367	0.772368	0.442228	-1.04795	0.093	0.0974595	0.00340735	0.00466113	0.557008	1.07926	-1.07926	0.298864	0.383264	0.401152	158	0.0191291	0.213228	0.831997	-1.01866	0.125364	0.127703	0.00446759	0.0100188	0.507744	0.0200676	-0.0200676	0.887349	0.345387	0.379062	158	-0.033815	-0.418966	0.676764	1.0388	0.199702	0.192243	0.00850967	0.0156386	0.477033	0.177123	-0.177123	0.673857	0.3951	0.453716	158	-0.0757467	-1.09044	0.278924	1.06534
[truncated: 1,280 more rows]
[truncated: 11 more columns]
